# Supplementary material for: Absolute dating of the European Neolithic using the 5259 BC rapid 14C excursion
Source: Nat Commun. 2024 May 20;15:4263. doi: 10.1038/s41467-024-48402-1 (PMC11106086; doi:10.1038/s41467-024-48402-1)
Supplement: Supplementary file 4 — Supplementary Data 1-2 [file 41467_2024_48402_MOESM4_ESM.xlsx]

## Sheet: Supplementary_Data_1
# Supplementary Data 1 Table for "Absolute dating of the European Neolithic using the 5259 BC rapid 14C excursion" Maczkowski et al., 2024, DOI: 10.5281/zenodo.8407222
# Table of all annual 14C measurements performed on juniper wood samples from Dispilio for locating the 5259 BC Miyake. For details see main article text, as well as Supplementary Infromation at: 10.5281/zenodo.8407222
# Raw measurements for sample DISP-10611 below. Averages presented in Fig. 3a in the next sheet, Sup. Data 2
14C Lab Code	14C Sample label	Wood sample excavations ID	Ring on wood sample	Age_uncal (y BP)	±1s (y)	Age_corr(y BP)	±1s (y)	F14C	±1s	F14C_corr	±1s	BC year	∆14C (‰)	±1s (‰)	∆14C_corr (‰)	±1s (‰)	δ13C (‰)	±1s (‰)	14C Lab	size(µg C)	14C counts	12C HE (µA)	Run	Measurment batch	Location	comment	yr-to-yr diff. (Miyake et al., 2012)	2x2 yr diff. (Szidat)	3x3 yr diff. (Buentgen et al., 2018)	Total ring number of wood sample
BE-18567.1.1	DISJ-26-10206-6	DISP-10206	6	6232.28	26.0802	6201.38	26.2862	0.46032	0.00149449	0.462094	0.0015121	5289	104.834	3.58699	109.092	3.62926	-20.9891	1.5	LARA	NA	NA	NA	1st	1	40°29'07.6"N 21°17'22.9"E					142
BE-18568.1.1	DISJ-30-10206-10	DISP-10206	10	6254.11	25.9352	6223.21	26.1424	0.45907	0.00148214	0.460839	0.00149974	5285	101.302	3.55564	105.547	3.59786	-20.5171	1.5	LARA	NA	NA	NA	1st	1	40°29'07.6"N 21°17'22.9"E
BE-18569.1.1	DISJ-34-10206-14	DISP-10206	14	6299.49	26.4029	6268.59	26.6064	0.456484	0.00150037	0.458243	0.00151777	5281	94.5684	3.59763	98.7867	3.63934	-21.1727	1.5	LARA	NA	NA	NA	1st	1	40°29'07.6"N 21°17'22.9"E
BE-18570.1.1	DISJ-38-10206-18	DISP-10206	18	6298.28	26.4328	6267.39	26.6361	0.456553	0.0015023	0.458312	0.00151969	5277	94.2032	3.60051	98.42	3.64218	-21.6039	1.5	LARA	NA	NA	NA	1st	1	40°29'07.6"N 21°17'22.9"E
BE-18571.1.1	DISJ-42-10206-22	DISP-10206	22	6279.63	26.2598	6248.73	26.4645	0.457614	0.00149594	0.459378	0.0015134	5273	96.2162	3.58352	100.441	3.62537	-20.1571	1.5	LARA	NA	NA	NA	1st	1	40°29'07.6"N 21°17'22.9"E
BE-18572.1.1	DISJ-46-10206-26	DISP-10206	26	6336.41	26.3716	6305.51	26.5754	0.454391	0.00149172	0.456142	0.00150904	5269	87.9693	3.5717	92.1622	3.61317	-20.1283	1.5	LARA	NA	NA	NA	1st	1	40°29'07.6"N 21°17'22.9"E
BE-18573.1.1	DISJ-50-10206-30	DISP-10206	30	6319.9	26.2817	6289	26.4861	0.455326	0.00148969	0.45708	0.00150707	5265	89.6798	3.56512	93.8792	3.6067	-21.3277	1.5	LARA	NA	NA	NA	1st	1	40°29'07.6"N 21°17'22.9"E
BE-18915.1.1	DISJ-51-10206-31	DISP-10206	31	6337.04	25.0748	6306.14	25.289	0.454355	0.00141826	0.456106	0.00143589	5264	87.2255	3.39374	91.4155	3.43593	-21.4133	1.5	LARA	NA	NA	NA	1st	2	40°29'07.6"N 21°17'22.9"E
BE-18916.1.1	DISJ-52-10206-32	DISP-10206	32	6333.56	24.724	6302.66	24.9413	0.454552	0.00139903	0.456304	0.00141676	5263	87.5656	3.34732	91.7569	3.38975	-21.6557	1.5	LARA	NA	NA	NA	1st	2	40°29'07.6"N 21°17'22.9"E
BE-18917.1.1	DISJ-53-10206-33	DISP-10206	33	6353.92	24.7384	6323.02	24.9555	0.453402	0.00139629	0.455149	0.00141398	5262	84.6816	3.34038	88.8618	3.38268	-21.3433	1.5	LARA	NA	NA	NA	1st	2	40°29'07.6"N 21°17'22.9"E
BE-18574.1.1	DISJ-54-10206-34	DISP-10206	34	6311.67	26.0356	6280.77	26.242	0.455792	0.00147726	0.457549	0.00149471	5261	90.2687	3.53365	94.4705	3.57538	-19.2372	1.5	LARA	NA	NA	NA	1st	1	40°29'07.6"N 21°17'22.9"E
BE-18918.1.1	DISJ-55-10206-35	DISP-10206	35	6319.26	24.5911	6288.36	24.8095	0.455362	0.00139398	0.457117	0.00141178	5260	89.1075	3.33404	93.3047	3.37661	-19.6996	1.5	LARA	NA	NA	NA	1st	2	40°29'07.6"N 21°17'22.9"E
BE-18919.1.1	DISJ-56-10206-36	DISP-10206	36	6222.4	24.5005	6191.5	24.7197	0.460886	0.00140569	0.462662	0.00142374	5259	102.187	3.36165	106.434	3.4048	-20.9942	1.5	LARA	NA	NA	NA	1st	2	40°29'07.6"N 21°17'22.9"E	Miyake event	13.1295	15.0486	15.4737
BE-18920.1.1	DISJ-57-10206-37	DISP-10206	37	6209.27	26.9032	6178.38	27.103	0.46164	0.00154607	0.463419	0.00156356	5258	103.855	3.69691	108.109	3.73871	-20.8568	1.5	LARA	NA	NA	NA	1st	2	40°29'07.6"N 21°17'22.9"E
BE-18575.1.1	DISJ-58-10206-38	DISP-10206	38	6196.32	26.6284	6165.42	26.8302	0.462385	0.00153275	0.464167	0.00155032	5257	105.503	3.66461	109.763	3.70661	-21.7635	1.5	LARA	NA	NA	NA	1st	1	40°29'07.6"N 21°17'22.9"E
BE-18921.1.1	DISJ-59-10206-39	DISP-10206	39	6239.81	24.4719	6208.91	24.6914	0.459888	0.00140101	0.46166	0.00141903	5256	99.4009	3.34924	103.638	3.3923	-20.6019	1.5	LARA	NA	NA	NA	1st	2	40°29'07.6"N 21°17'22.9"E
BE-18922.1.1	DISJ-60-10206-40	DISP-10206	40	6221.68	24.2179	6190.78	24.4396	0.460927	0.0013896	0.462704	0.00140773	5255	101.752	3.32156	105.998	3.36489	-20.5586	1.5	LARA	NA	NA	NA	1st	2	40°29'07.6"N 21°17'22.9"E
BE-18923.1.1	DISJ-61-10206-41	DISP-10206	41	6228.17	24.5852	6197.28	24.8037	0.460555	0.00140954	0.46233	0.00142754	5254	100.728	3.36881	104.97	3.41184	-20.3574	1.5	LARA	NA	NA	NA	1st	2	40°29'07.6"N 21°17'22.9"E
BE-18576.1.1	DISJ-62-10206-42	DISP-10206	42	6240.18	26.0274	6209.29	26.2338	0.459867	0.00148999	0.461639	0.0015076	5253	98.9507	3.56066	103.186	3.60274	-20.5925	1.5	LARA	NA	NA	NA	1st	1	40°29'07.6"N 21°17'22.9"E
BE-18924.1.1	DISJ-63-10206-43	DISP-10206	43	6268.83	24.4823	6237.93	24.7017	0.45823	0.00139655	0.459996	0.0014145	5252	94.907	3.33696	99.1266	3.37984	-20.856	1.5	LARA	NA	NA	NA	1st	2	40°29'07.6"N 21°17'22.9"E
BE-18925.1.1	DISJ-64-10206-44	DISP-10206	44	6244.31	25.1131	6213.41	25.327	0.459631	0.00143692	0.461402	0.00145474	5251	98.1209	3.43299	102.353	3.47558	-20.4915	1.5	LARA	NA	NA	NA	1st	2	40°29'07.6"N 21°17'22.9"E
BE-18926.1.1	DISJ-65-10206-45	DISP-10206	45	6294.27	24.6943	6263.38	24.9118	0.456781	0.00140419	0.458541	0.00142202	5250	91.1798	3.3544	95.385	3.39699	-21.418	1.5	LARA	NA	NA	NA	1st	2	40°29'07.6"N 21°17'22.9"E
BE-18577.1.1	DISJ-66-10206-46	DISP-10206	46	6309.87	26.0157	6278.97	26.2223	0.455894	0.00147646	0.457651	0.00149392	5249	88.9313	3.52662	93.1278	3.56832	-20.302	1.5	LARA	NA	NA	NA	1st	1	40°29'07.6"N 21°17'22.9"E
BE-18927.1.1	DISJ-67-10206-47	DISP-10206	47	6283.45	24.51	6252.55	24.7291	0.457397	0.00139559	0.459159	0.0014135	5248	92.3871	3.33305	96.597	3.37581	-20.4061	1.5	LARA	NA	NA	NA	1st	2	40°29'07.6"N 21°17'22.9"E
BE-18928.1.1	DISJ-68-10206-48	DISP-10206	48	6296.06	24.3299	6265.17	24.5506	0.456679	0.00138316	0.458439	0.00140109	5247	90.541	3.30297	94.7438	3.34578	-21.1961	1.5	LARA	NA	NA	NA	1st	2	40°29'07.6"N 21°17'22.9"E
BE-18929.1.1	DISJ-69-10206-49	DISP-10206	49	6293.88	24.3434	6262.98	24.564	0.456803	0.0013843	0.458563	0.00140223	5246	90.7053	3.3053	94.9087	3.3481	-19.6916	1.5	LARA	NA	NA	NA	1st	2	40°29'07.6"N 21°17'22.9"E
BE-18578.1.1	DISJ-70-10206-50	DISP-10206	50	6323.86	26.6048	6292.96	26.8068	0.455101	0.00150727	0.456855	0.00152456	5245	86.511	3.59845	90.6982	3.63975	-21.6752	1.5	LARA	NA	NA	NA	1st	1	40°29'07.6"N 21°17'22.9"E
BE-18579.1.1	DISJ-74-10206-54	DISP-10206	54	6329.23	26.4783	6298.34	26.6812	0.454797	0.0014991	0.45655	0.00151641	5241	85.2591	3.57722	89.4416	3.61853	-20.2819	1.5	LARA	NA	NA	NA	1st	1	40°29'07.6"N 21°17'22.9"E
BE-18580.1.1	DISJ-78-10206-58	DISP-10206	58	6332.91	26.3364	6302.02	26.5405	0.454589	0.00149038	0.456341	0.00150772	5237	84.2375	3.5547	88.4159	3.59605	-21.0124	1.5	LARA	NA	NA	NA	1st	1	40°29'07.6"N 21°17'22.9"E
BE-18581.1.1	DISJ-82-10206-62	DISP-10206	62	6315.26	26.6229	6284.36	26.8247	0.455589	0.00150991	0.457345	0.00152722	5233	86.0973	3.59953	90.2829	3.6408	-21.708	1.5	LARA	NA	NA	NA	1st	1	40°29'07.6"N 21°17'22.9"E
BE-18582.1.1	DISJ-86-10206-66	DISP-10206	66	6321.07	26.1256	6290.17	26.3313	0.45526	0.00148064	0.457014	0.00149804	5229	84.7876	3.52804	88.9681	3.56952	-21.3166	1.5	LARA	NA	NA	NA	1st	1	40°29'07.6"N 21°17'22.9"E
BE-18583.1.1	DISJ-90-10206-70	DISP-10206	70	6312.66	26.8292	6281.76	27.0295	0.455736	0.0015221	0.457493	0.00153938	5225	85.3982	3.62509	89.5812	3.66623	-25.2417	1.5	LARA	NA	NA	NA	1st	1	40°29'07.6"N 21°17'22.9"E
BE-18584.1.1	DISJ-94-10206-74	DISP-10206	74	6335.98	26.1182	6305.08	26.324	0.454415	0.00147747	0.456166	0.00149485	5221	81.7276	3.51709	85.8964	3.55846	-21.1516	1.5	LARA	NA	NA	NA	1st	1	40°29'07.6"N 21°17'22.9"E
BE-18585.1.1	DISJ-98-10206-78	DISP-10206	78	6373.74	26.3631	6342.84	26.5669	0.452284	0.00148433	0.454027	0.00150157	5217	76.1341	3.53171	80.2813	3.57273	-21.8512	1.5	LARA	NA	NA	NA	1st	1	40°29'07.6"N 21°17'22.9"E
BE-18586.1.1	DISJ-100-10206-80	DISP-10206	80	6332.05	27.0199	6301.15	27.2188	0.454638	0.00152922	0.45639	0.00154642	5215	81.4725	3.63765	85.6403	3.67855	-23.8991	1.5	LARA	NA	NA	NA	1st	1	40°29'07.6"N 21°17'22.9"E
BE-19721.1.1	DISJ-161-10070-31	DISP-10070	31	6312.33	25.7381	6281.43	25.9469	0.455755	0.00146026	0.457512	0.00147778	5267	90.9718	3.49552	95.1762	3.53745	-19.8642	1.5	LARA	NA	NA	NA	1st	3	40°29'07.6"N 21°17'22.9"E					58
BE-19722.1.1	DISJ-163-10070-33	DISP-10070	33	6294.36	26.2903	6263.47	26.4947	0.456775	0.00149493	0.458536	0.00151236	5265	93.1492	3.57764	97.362	3.61935	-22.464	1.5	LARA	NA	NA	NA	1st	3	40°29'07.6"N 21°17'22.9"E
BE-19723.1.1	DISJ-165-10070-35	DISP-10070	35	6321.54	25.9646	6290.64	26.1715	0.455233	0.00147142	0.456987	0.00148886	5263	89.194	3.52053	93.3915	3.56227	-21.2283	1.5	LARA	NA	NA	NA	1st	3	40°29'07.6"N 21°17'22.9"E
BE-19724.1.1	DISJ-167-10070-37	DISP-10070	37	6321.13	26.344	6290.23	26.5479	0.455256	0.001493	0.45701	0.00151036	5261	88.9858	3.57129	93.1826	3.61282	-23.4305	1.5	LARA	NA	NA	NA	1st	3	40°29'07.6"N 21°17'22.9"E
BE-19725.1.1	DISJ-168-10070-38	DISP-10070	38	6308.5	26.1473	6277.6	26.3528	0.455972	0.00148418	0.45773	0.00150161	5260	90.5676	3.54978	94.7705	3.59147	-20.8151	1.5	LARA	NA	NA	NA	1st	3	40°29'07.6"N 21°17'22.9"E
BE-19726.1.1	DISJ-169-10070-39	DISP-10070	39	6226.34	27.9359	6195.45	28.1283	0.46066	0.00160201	0.462435	0.00161926	5259	101.645	3.83113	105.891	3.87239	-24.018	1.5	LARA	NA	NA	NA	1st	3	40°29'07.6"N 21°17'22.9"E	Miyake event	11.1201	20.9097	17.434
BE-19727.1.1	DISJ-170-10070-40	DISP-10070	40	6163.43	26.5096	6132.54	26.7124	0.464281	0.00153217	0.466071	0.00154984	5258	110.172	3.66367	114.451	3.70591	-22.4873	1.5	LARA	NA	NA	NA	1st	3	40°29'07.6"N 21°17'22.9"E
BE-19728.1.1	DISJ-171-10070-41	DISP-10070	41	6156.18	26.3971	6125.29	26.6007	0.464701	0.00152705	0.466492	0.00154475	5257	111.04	3.65097	115.322	3.69331	-22.0756	1.5	LARA	NA	NA	NA	1st	3	40°29'07.6"N 21°17'22.9"E
BE-19729.1.1	DISJ-173-10070-43	DISP-10070	43	6218.28	26.2129	6187.38	26.4179	0.461122	0.00150471	0.462899	0.00152232	5255	102.218	3.5967	106.466	3.6388	-21.9144	1.5	LARA	NA	NA	NA	1st	3	40°29'07.6"N 21°17'22.9"E
BE-19730.1.1	DISJ-176-10070-46	DISP-10070	46	6239.02	26.2273	6208.12	26.4322	0.459933	0.00150166	0.461706	0.00151922	5252	98.9767	3.5881	103.212	3.63007	-21.6551	1.5	LARA	NA	NA	NA	1st	3	40°29'07.6"N 21°17'22.9"E
BE-19731.1.1	DISJ-179-10070-49	DISP-10070	49	6266.13	26.2063	6235.23	26.4114	0.458384	0.0014954	0.46015	0.00151291	5249	94.8772	3.57185	99.0967	3.61367	-22.2939	1.5	LARA	NA	NA	NA	1st	3	40°29'07.6"N 21°17'22.9"E
BE-21287.1.1	DISJ-202-10063-102	DISP-10063	102	6305.48	25.2269	6299.33	18.5649	0.456144	0.00143248	0.456493	0.00105499	5263	91.3731	3.42735	92.2097	2.52419	-19.8299	1.5	LARA	NA	NA	NA	1st	5	40°29'07.6"N 21°17'22.9"E					125
BE-21288.1.1	DISJ-203-10063-103	DISP-10063	103	6312.34	24.2914	6305.69	18.6448	0.455754	0.00137818	0.456132	0.00105869	5262	90.3094	3.29705	91.2137	2.53273	-20.2251	1.5	LARA	NA	NA	NA	1st	5	40°29'07.6"N 21°17'22.9"E
BE-21289.1.1	DISJ-204-10063-104	DISP-10063	104	6306.84	36.2439	6313.37	18.8544	0.456067	0.00205772	0.455696	0.00106957	5261	90.925	4.92212	90.0383	2.55845	-20.3031	1.5	LARA	NA	NA	NA	1st	5	40°29'07.6"N 21°17'22.9"E
BE-21290.1.1	DISJ-205-10063-105	DISP-10063	105	6307.76	28.6257	6306.69	18.6857	0.456015	0.00162501	0.456075	0.00106088	5260	90.6684	3.88661	90.8134	2.53736	-19.8897	1.5	LARA	NA	NA	NA	1st	5	40°29'07.6"N 21°17'22.9"E
BE-21291.1.1	DISJ-206-10063-106	DISP-10063	106	6204.24	26.5001	6197.21	18.4896	0.461929	0.00152386	0.462333	0.00106415	5259	104.681	3.64424	105.647	2.54487	-19.2578	1.5	LARA	NA	NA	NA	1st	5	40°29'07.6"N 21°17'22.9"E	Miyake event	14.8339	18.7845	6.80455
BE-21292.1.1	DISJ-207-10063-107	DISP-10063	107	6175.91	24.9568	6170.15	18.6679	0.463561	0.00144018	0.463893	0.00107804	5258	108.449	3.44371	109.244	2.57777	-20.2042	1.5	LARA	NA	NA	NA	1st	5	40°29'07.6"N 21°17'22.9"E
BE-21293.1.1	DISJ-208-10063-108	DISP-10063	108	6178.07	20.3207	6169.67	18.5334	0.463436	0.00117233	0.463921	0.00107034	5257	108.017	2.8029	109.177	2.55905	-19.5043	1.5	LARA	NA	NA	NA	1st	5	40°29'07.6"N 21°17'22.9"E
ETH-128722.1.1	DISJ-e-10611-14	DISP-10611	14	6279.38	13.8847	NA	NA	0.457625	0.000790991	NA	NA	5264	95.0504	1.89276	NA	NA	-18.576	NA	ETH	973	707998	21.7962		1	40°29'07.6"N 21°17'22.9"E					123
ETH-128723.1.1	DISJ-e-10611-15	DISP-10611	15	6268.34	14.0372	NA	NA	0.458255	0.000800778	NA	NA	5263	96.4237	1.91595	NA	NA	-18.932	NA	ETH	971	676460	20.8342		1	40°29'07.6"N 21°17'22.9"E
ETH-128724.1.1	DISJ-e-10611-16	DISP-10611	16	6271.82	14.0726	NA	NA	0.458056	0.000802453	NA	NA	5262	95.8164	1.91972	NA	NA	-18.1971	NA	ETH	970	669206	20.595		1	40°29'07.6"N 21°17'22.9"E
ETH-128725.1.1	DISJ-e-10611-17	DISP-10611	17	6271.07	14.0678	NA	NA	0.458099	0.000802256	NA	NA	5261	95.7857	1.91902	NA	NA	-17.7799	NA	ETH	982	669843	20.5942		1	40°29'07.6"N 21°17'22.9"E
ETH-128726.1.1	DISJ-e-10611-18	DISP-10611	18	6299.28	13.9632	NA	NA	0.456493	0.000793499	NA	NA	5260	91.812	1.89784	NA	NA	-19.1504	NA	ETH	961	692729	21.4137		1	40°29'07.6"N 21°17'22.9"E
ETH-128727.1.1	DISJ-e-10611-19	DISP-10611	19	6155.66	13.9123	NA	NA	0.464728	0.000804868	NA	NA	5259	111.373	1.9248	NA	NA	-19.2835	NA	ETH	980	697542	21.1932		1	40°29'07.6"N 21°17'22.9"E	Miyake event	19.5611	16.5953	14.2238
ETH-128728.1.1	DISJ-e-10611-20	DISP-10611	20	6163.88	14.0844	NA	NA	0.464252	0.000813989	NA	NA	5258	110.103	1.94638	NA	NA	-18.611	NA	ETH	968	663221	20.7633		1	40°29'07.6"N 21°17'22.9"E
ETH-128729.1.1	DISJ-e-10611-21	DISP-10611	21	6158.69	14.1004	NA	NA	0.464552	0.000815442	NA	NA	5257	110.686	1.94962	NA	NA	-18.9187	NA	ETH	962	660177	20.6693		1	40°29'07.6"N 21°17'22.9"E
ETH-128730.1.1	DISJ-e-10611-22	DISP-10611	22	6163.34	14.067	NA	NA	0.464284	0.000813041	NA	NA	5256	109.909	1.94364	NA	NA	-18.3135	NA	ETH	967	666343	20.8447		1	40°29'07.6"N 21°17'22.9"E
ETH-128731.1.1	DISJ-e-10611-23	DISP-10611	23	6172.8	14.0385	NA	NA	0.463737	0.000810438	NA	NA	5255	108.469	1.93719	NA	NA	-19.9223	NA	ETH	966	673190	21.1456		1	40°29'07.6"N 21°17'22.9"E
ETH-128732.1.1	DISJ-e-10611-24	DISP-10611	24	6182.22	14.0553	NA	NA	0.463194	0.000810458	NA	NA	5254	107.035	1.937	NA	NA	-19.3647	NA	ETH	977	669926	21.0462		1	40°29'07.6"N 21°17'22.9"E
ETH-128733.1.1	DISJ-e-10611-25	DISP-10611	25	6201.14	14.1064	NA	NA	0.462104	0.000811486	NA	NA	5253	104.297	1.93922	NA	NA	-19.1863	NA	ETH	965	660743	20.804		1	40°29'07.6"N 21°17'22.9"E
ETH-128734.1.1	DISJ-e-10611-26	DISP-10611	26	6223.91	13.9894	NA	NA	0.460796	0.000802478	NA	NA	5252	101.038	1.91746	NA	NA	-19.3338	NA	ETH	981	684515	20.98		1	40°29'07.6"N 21°17'22.9"E
ETH-128735.1.1	DISJ-e-10611-27	DISP-10611	27	6251.59	14.0871	NA	NA	0.459211	0.000805307	NA	NA	5251	97.1186	1.92399	NA	NA	-17.8422	NA	ETH	970	665431	20.4154		1	40°29'07.6"N 21°17'22.9"E
ETH-128736.1.1	DISJ-e-10611-28	DISP-10611	28	6246.23	14.0437	NA	NA	0.459517	0.000803356	NA	NA	5250	97.7172	1.9191	NA	NA	-18.7033	NA	ETH	965	674191	20.7004		1	40°29'07.6"N 21°17'22.9"E
ETH-128737.1.1	DISJ-e-10611-29	DISP-10611	29	6264.77	14.0475	NA	NA	0.458458	0.000801727	NA	NA	5249	95.0551	1.91497	NA	NA	-18.3415	NA	ETH	979	673910	20.7235		1	40°29'07.6"N 21°17'22.9"E
ETH-128738.1.1	DISJ-e-10611-30	DISP-10611	30	6255.43	13.9788	NA	NA	0.458992	0.00079873	NA	NA	5248	96.1966	1.90758	NA	NA	-19.5207	NA	ETH	976	688027	21.1742		1	40°29'07.6"N 21°17'22.9"E
ETH-128739.1.1	DISJ-e-10611-31	DISP-10611	31	6270.32	14.0707	NA	NA	0.458142	0.000802492	NA	NA	5247	94.0339	1.91634	NA	NA	-17.5656	NA	ETH	966	669134	20.5625		1	40°29'07.6"N 21°17'22.9"E
ETH-128740.1.1	DISJ-e-10611-32	DISP-10611	32	6264.03	14.0662	NA	NA	0.4585	0.000802864	NA	NA	5246	94.7585	1.91699	NA	NA	-18.5865	NA	ETH	979	670398	20.6269		1	40°29'07.6"N 21°17'22.9"E
ETH-128741.1.1	DISJ-e-10611-33	DISP-10611	33	6247.58	13.9313	NA	NA	0.45944	0.000796795	NA	NA	5245	96.8699	1.90227	NA	NA	-19.0322	NA	ETH	971	697149	21.4077		1	40°29'07.6"N 21°17'22.9"E
BE-19688.1.1	DISJ-107-10611-12	DISP-10611	12	6314.98	25.707	6284.08	25.916	0.455605	0.00145802	0.457361	0.00147553	5266	90.4795	3.48973	94.6821	3.53166	-18.0846	1.5	LARA	NA	NA	NA		3	40°29'07.6"N 21°17'22.9"E
BE-19689.1.1	DISJ-109-10611-14	DISP-10611	14	6311.8	26.2523	6280.9	26.457	0.455785	0.00148953	0.457542	0.00150693	5264	90.6476	3.5643	94.8507	3.60593	-19.4422	1.5	LARA	NA	NA	NA	1st	3	40°29'07.6"N 21°17'22.9"E
BE-19690.1.1	DISJ-110-10611-15	DISP-10611	15	6296.59	26.3736	6265.7	26.5773	0.456649	0.00149925	0.458409	0.00151665	5263	92.5815	3.58711	96.7921	3.62876	-21.0339	1.5	LARA	NA	NA	NA	1st	3	40°29'07.6"N 21°17'22.9"E
BE-19691.1.1	DISJ-111-10611-16	DISP-10611	16	6337.25	27.8264	6306.35	28.0196	0.454343	0.00157385	0.456094	0.00159088	5262	86.934	3.76515	91.1229	3.8059	-20.2821	1.5	LARA	NA	NA	NA	1st	4	40°29'07.6"N 21°17'22.9"E
BE-19692.1.1	DISJ-112-10611-17	DISP-10611	17	6317.73	28.2999	6286.84	28.4899	0.455449	0.00160452	0.457204	0.00162152	5261	89.4464	3.83807	93.6449	3.87873	-21.1582	1.5	LARA	NA	NA	NA	1st	4	40°29'07.6"N 21°17'22.9"E
BE-19693.1.1	DISJ-113-10611-18	DISP-10611	18	6361.2	27.8342	6330.3	28.0273	0.452991	0.0015696	0.454736	0.00158659	5260	83.436	3.75408	87.6114	3.7947	-20.3711	1.5	LARA	NA	NA	NA	1st	4	40°29'07.6"N 21°17'22.9"E
BE-19694.1.1	DISJ-114-10611-19	DISP-10611	19	6237.48	27.7101	6206.59	27.9041	0.460021	0.00158686	0.461794	0.00160413	5259	100.118	3.79489	104.358	3.83619	-19.8647	1.5	LARA	NA	NA	NA	1st	4	40°29'07.6"N 21°17'22.9"E	Miyake event	16.7467	20.4366	15.039
BE-19695.1.1	DISJ-115-10611-20	DISP-10611	20	6194.25	28.1602	6163.35	28.3512	0.462504	0.00162134	0.464286	0.00163862	5258	105.921	3.87688	110.183	3.91821	-20.5958	1.5	LARA	NA	NA	NA	1st	4	40°29'07.6"N 21°17'22.9"E
BE-19696.1.1	DISJ-116-10611-21	DISP-10611	21	6180.53	28.2508	6149.64	28.4411	0.463294	0.00162933	0.46508	0.00164663	5257	107.677	3.89553	111.946	3.93688	-20.9262	1.5	LARA	NA	NA	NA	1st	4	40°29'07.6"N 21°17'22.9"E
BE-19697.1.1	DISJ-117-10611-22	DISP-10611	22	6233.19	29.002	6202.29	29.1875	0.460267	0.00166173	0.462041	0.0016788	5256	100.307	3.97251	104.548	4.01331	-20.5634	1.5	LARA	NA	NA	NA	1st	4	40°29'07.6"N 21°17'22.9"E
BE-19698.1.1	DISJ-118-10611-23	DISP-10611	23	6198.99	28.7403	6168.09	28.9274	0.462231	0.00165376	0.464012	0.00167094	5255	104.868	3.95297	109.126	3.99404	-19.8976	1.5	LARA	NA	NA	NA	1st	4	40°29'07.6"N 21°17'22.9"E
BE-19699.1.1	DISJ-119-10611-24	DISP-10611	24	6224.29	29.018	6193.39	29.2033	0.460778	0.00166449	0.462553	0.00168158	5254	101.261	3.97814	105.505	4.01897	-20.563	1.5	LARA	NA	NA	NA	1st	4	40°29'07.6"N 21°17'22.9"E
BE-19700.1.1	DISJ-120-10611-25	DISP-10611	25	6250.27	28.7872	6219.37	28.974	0.45929	0.00164592	0.46106	0.00166299	5253	97.5721	3.93328	101.802	3.97406	-20.1661	1.5	LARA	NA	NA	NA	1st	4	40°29'07.6"N 21°17'22.9"E
BE-19701.1.1	DISJ-121-10611-26	DISP-10611	26	6250.82	29.3363	6219.92	29.5196	0.459258	0.0016772	0.461028	0.00169418	5252	97.364	4.00755	101.593	4.04813	-21.3814	1.5	LARA	NA	NA	NA	1st	4	40°29'07.6"N 21°17'22.9"E
BE-19702.1.1	DISJ-122-10611-27	DISP-10611	27	6277.5	29.1071	6246.61	29.2919	0.457735	0.00165858	0.459499	0.00167554	5251	93.5924	3.96257	97.807	4.00309	-20.15	1.5	LARA	NA	NA	NA	1st	4	40°29'07.6"N 21°17'22.9"E
BE-19703.1.1	DISJ-123-10611-28	DISP-10611	28	6281.67	29.0318	6250.77	29.217	0.457498	0.00165342	0.459261	0.00167039	5250	92.8929	3.94978	97.1047	3.9903	-19.7891	1.5	LARA	NA	NA	NA	1st	4	40°29'07.6"N 21°17'22.9"E
BE-19704.1.1	DISJ-124-10611-29	DISP-10611	29	6281.56	34.1402	6250.66	34.2979	0.457504	0.00194439	0.459267	0.0019609	5249	92.7757	4.6443	96.9871	4.68372	-22.3925	1.5	LARA	NA	NA	NA	1st	4	40°29'07.6"N 21°17'22.9"E
BE-19705.1.1	DISJ-125-10611-30	DISP-10611	30	6288.33	29.0386	6257.43	29.2237	0.457119	0.00165244	0.45888	0.00166939	5248	91.7231	3.94648	95.9304	3.98695	-19.3885	1.5	LARA	NA	NA	NA	1st	4	40°29'07.6"N 21°17'22.9"E
BE-19706.1.1	DISJ-126-10611-31	DISP-10611	31	6261.79	29.2484	6230.89	29.4322	0.458632	0.00166989	0.460399	0.00168686	5247	95.2044	3.98767	99.4252	4.0282	-19.6721	1.5	LARA	NA	NA	NA	1st	4	40°29'07.6"N 21°17'22.9"E
BE-19707.1.1	DISJ-127-10611-32	DISP-10611	32	6324.57	29.2515	6293.67	29.4354	0.455061	0.00165707	0.456815	0.00167391	5246	86.5462	3.95657	90.7336	3.99678	-21.0562	1.5	LARA	NA	NA	NA	1st	4	40°29'07.6"N 21°17'22.9"E
BE-19708.1.1	DISJ-128-10611-33	DISP-10611	33	6273.63	29.2049	6242.73	29.3891	0.457956	0.00166495	0.459721	0.00168191	5245	93.3268	3.97492	97.5403	4.0154	-19.93	1.5	LARA	NA	NA	NA	1st	4	40°29'07.6"N 21°17'22.9"E
BE-19710.1.1	DISJ-130-10611-35	DISP-10611	35	6297.1	29.3045	6266.2	29.488	0.45662	0.00166576	0.458379	0.00168265	5243	89.8724	3.97587	94.0726	4.01619	-20.032	1.5	LARA	NA	NA	NA	1st	4	40°29'07.6"N 21°17'22.9"E
BE-19711.1.1	DISJ-132-10611-37	DISP-10611	37	6307.14	30.9634	6276.24	31.1372	0.456049	0.00175786	0.457807	0.00177453	5241	88.2479	4.19468	92.4418	4.23448	-21.9059	1.5	LARA	NA	NA	NA	1st	4	40°29'07.6"N 21°17'22.9"E
BE-19712.1.1	DISJ-134-10611-39	DISP-10611	39	6321.2	29.2094	6290.3	29.3935	0.455252	0.00165538	0.457006	0.00167223	5239	86.0819	3.94919	90.2675	3.98939	-21.039	1.5	LARA	NA	NA	NA	1st	4	40°29'07.6"N 21°17'22.9"E
BE-19713.1.1	DISJ-136-10611-41	DISP-10611	41	6265.61	27.642	6234.71	27.8365	0.458414	0.00157742	0.46018	0.00159464	5237	93.36	3.76231	97.5736	3.80338	-20.4541	1.5	LARA	NA	NA	NA	1st	4	40°29'07.6"N 21°17'22.9"E
BE-19714.1.1	DISJ-138-10611-43	DISP-10611	43	6319.11	27.9042	6288.21	28.0969	0.455371	0.00158182	0.457126	0.00159888	5235	85.8401	3.77188	90.0247	3.81256	-20.9367	1.5	LARA	NA	NA	NA	1st	4	40°29'07.6"N 21°17'22.9"E
BE-19715.1.1	DISJ-140-10611-45	DISP-10611	45	6314.89	28.2629	6283.99	28.4532	0.45561	0.001603	0.457366	0.00162	5233	86.1476	3.82145	90.3335	3.862	-21.2113	1.5	LARA	NA	NA	NA	1st	4	40°29'07.6"N 21°17'22.9"E
BE-19716.1.1	DISJ-142-10611-47	DISP-10611	47	6304.01	34.9825	6273.11	35.1363	0.456227	0.0019868	0.457985	0.00200323	5231	87.356	4.73526	91.5465	4.77442	-21.6542	1.5	LARA	NA	NA	NA	1st	4	40°29'07.6"N 21°17'22.9"E
BE-19717.1.1	DISJ-144-10611-49	DISP-10611	49	6344.15	28.4093	6313.25	28.5986	0.453953	0.00160544	0.455703	0.00162236	5229	81.6743	3.82542	85.8429	3.86575	-20.2593	1.5	LARA	NA	NA	NA	1st	4	40°29'07.6"N 21°17'22.9"E
BE-19718.1.1	DISJ-146-10611-51	DISP-10611	51	6342.95	28.9812	6312.05	29.1667	0.454021	0.001638	0.455771	0.00165484	5227	81.5752	3.90207	85.7434	3.94218	-21.3895	1.5	LARA	NA	NA	NA	1st	4	40°29'07.6"N 21°17'22.9"E
BE-19719.1.1	DISJ-148-10611-53	DISP-10611	53	6290.19	29.1643	6259.29	29.3487	0.457013	0.00165921	0.458774	0.00167614	5225	88.4384	3.95164	92.6331	3.99195	-22.7975	1.5	LARA	NA	NA	NA	1st	4	40°29'07.6"N 21°17'22.9"E
BE-19720.1.1	DISJ-150-10611-55	DISP-10611	55	6311.96	29.0024	6281.06	29.1878	0.455776	0.00164554	0.457532	0.00166244	5223	85.2299	3.91812	89.4122	3.95837	-22.4797	1.5	LARA	NA	NA	NA	1st	4	40°29'07.6"N 21°17'22.9"E
BE-21277.1.1	DISJ-2250-10611-15	DISP-10611	15	6289.41	25.0936	6282.1	18.7581	0.457057	0.00142776	0.457474	0.00106826	5263	93.559	3.41608	94.5553	2.55592	-19.5139	1.5	LARA	NA	NA	NA	2nd	5	40°29'07.6"N 21°17'22.9"E
BE-21278.1.1	DISJ-2251-10611-16	DISP-10611	16	6302.46	26.5707	6295.82	18.5529	0.456316	0.00150935	0.456693	0.00105477	5262	91.6523	3.61085	92.555	2.52335	-19.1983	1.5	LARA	NA	NA	NA	2nd	5	40°29'07.6"N 21°17'22.9"E
BE-21279.1.1	DISJ-2252-10611-17	DISP-10611	17	6327.02	20.1853	6318.81	18.7213	0.454922	0.00114313	0.455388	0.0010613	5261	88.1875	2.7344	89.3007	2.53867	-19.0119	1.5	LARA	NA	NA	NA	2nd	5	40°29'07.6"N 21°17'22.9"E
BE-21280.1.1	DISJ-2253-10611-18	DISP-10611	18	6322.47	22.802	6315.63	18.6848	0.45518	0.00129205	0.455568	0.00105965	5260	88.6732	3.09025	89.6004	2.53442	-19.08	1.5	LARA	NA	NA	NA	2nd	5	40°29'07.6"N 21°17'22.9"E
BE-21281.1.1	DISJ-2254-10611-19	DISP-10611	19	6177.23	25.3046	6171.17	18.5444	0.463485	0.00146002	0.463835	0.00107078	5259	108.401	3.49156	109.238	2.56071	-19.6316	1.5	LARA	NA	NA	NA	2nd	5	40°29'07.6"N 21°17'22.9"E	Miyake event	19.6377	18.9685	15.2268
BE-21282.1.1	DISJ-2255-10611-20	DISP-10611	20	6173.12	22.5052	6165.05	18.7582	0.463722	0.00129916	0.464188	0.00108395	5258	108.834	3.1065	109.949	2.59189	-20.1029	1.5	LARA	NA	NA	NA	2nd	5	40°29'07.6"N 21°17'22.9"E
BE-21283.1.1	DISJ-2256-10611-21	DISP-10611	21	6191.49	25.4263	6186.25	18.5974	0.462663	0.00146444	0.462965	0.00107182	5257	106.168	3.50128	106.889	2.56259	-19.8179	1.5	LARA	NA	NA	NA	2nd	5	40°29'07.6"N 21°17'22.9"E
BE-21284.1.1	DISJ-2257-10611-22	DISP-10611	22	6203.5	25.6449	6197.16	18.6	0.461972	0.00147482	0.462336	0.00107051	5256	104.382	3.52568	105.253	2.55915	-18.7421	1.5	LARA	NA	NA	NA	2nd	5	40°29'07.6"N 21°17'22.9"E
BE-21285.1.1	DISJ-2258-10611-23	DISP-10611	23	6198.25	23.4301	6191.71	18.6031	0.462274	0.00134833	0.46265	0.00107142	5255	104.97	3.2229	105.87	2.56102	-19.6798	1.5	LARA	NA	NA	NA	2nd	5	40°29'07.6"N 21°17'22.9"E
BE-21286.1.1	DISJ-2259-10611-24	DISP-10611	24	6201.68	26.0628	6194.48	18.963	0.462076	0.00149919	0.462491	0.00109177	5254	104.365	3.58308	105.355	2.60934	-20.1604	1.5	LARA	NA	NA	NA	2nd	5	40°29'07.6"N 21°17'22.9"E

## Sheet: Supplementary_Data_2
# Supplementary Data 2, averages of the measrurments for wood sample DISP-10611 produeced at LARA as presented in Fig. 3a for "Absolute dating of the European Neolithic using the 5259 BC rapid 14C excursion" Maczkowski et al., 2024, DOI: 10.5281/zenodo.8407222
#
Lab Code	Sample label	BC year	∆14C_corr (‰)	±1s (‰)	Wood sample	Lab	Run	Measurement batch		Lab Code	Sample label	BC year	∆14C_corr (‰)	±1s (‰)	Wood sample	Lab	Run	Measurement batch		Wood sample	BC year	Run	10611avg ∆14C (‰)	10611avg -±1s (‰)	comment	yr-to-yr diff. (Miyake ea 2012)	2x2 yr diff. (Szidat)	3x3 yr diff. (Buentgen ea 2018)
BE-19688.1.1	DISJ-107-10611-12	5266	94.6821	3.53166	10611	LARA	1st	3												10611	5266	average	94.6821	3.53166
BE-19689.1.1	DISJ-109-10611-14	5264	94.8507	3.60593	10611	LARA	1st	3												10611	5264	average	94.8507	3.60593
BE-19690.1.1	DISJ-110-10611-15	5263	96.7921	3.62876	10611	LARA	1st	3		BE-21277.1.1	DISJ-2250-10611-15	5263	94.5553	2.55592	10611	LARA	2nd	5		10611	5263	average	95.6737	2.08961
BE-19691.1.1	DISJ-111-10611-16	5262	91.1229	3.8059	10611	LARA	1st	4		BE-21278.1.1	DISJ-2251-10611-16	5262	92.555	2.52335	10611	LARA	2nd	5		10611	5262	average	91.839	2.10309
BE-19692.1.1	DISJ-112-10611-17	5261	93.6449	3.87873	10611	LARA	1st	4		BE-21279.1.1	DISJ-2252-10611-17	5261	89.3007	2.53867	10611	LARA	2nd	5		10611	5261	average	91.4728	2.12414
BE-19693.1.1	DISJ-113-10611-18	5260	87.6114	3.7947	10611	LARA	1st	4		BE-21280.1.1	DISJ-2253-10611-18	5260	89.6004	2.53442	10611	LARA	2nd	5		10611	5260	average	88.6059	2.10758
BE-19694.1.1	DISJ-114-10611-19	5259	104.358	3.83619	10611	LARA	1st	4		BE-21281.1.1	DISJ-2254-10611-19	5259	109.238	2.56071	10611	LARA	2nd	5		10611	5259	average	106.798	2.12981	Miyake event	18.1922	19.7025	15.1329
BE-19695.1.1	DISJ-115-10611-20	5258	110.183	3.91821	10611	LARA	1st	4		BE-21282.1.1	DISJ-2255-10611-20	5258	109.949	2.59189	10611	LARA	2nd	5		10611	5258	average	110.066	2.16172
BE-19696.1.1	DISJ-116-10611-21	5257	111.946	3.93688	10611	LARA	1st	4		BE-21283.1.1	DISJ-2256-10611-21	5257	106.889	2.56259	10611	LARA	2nd	5		10611	5257	average	109.418	2.14769
BE-19697.1.1	DISJ-117-10611-22	5256	104.548	4.01331	10611	LARA	1st	4		BE-21284.1.1	DISJ-2257-10611-22	5256	105.253	2.55915	10611	LARA	2nd	5		10611	5256	average	104.901	2.15779
BE-19698.1.1	DISJ-118-10611-23	5255	109.126	3.99404	10611	LARA	1st	4		BE-21285.1.1	DISJ-2258-10611-23	5255	105.87	2.56102	10611	LARA	2nd	5		10611	5255	average	107.498	2.15589
BE-19699.1.1	DISJ-119-10611-24	5254	105.505	4.01897	10611	LARA	1st	4		BE-21286.1.1	DISJ-2259-10611-24	5254	105.355	2.60934	10611	LARA	2nd	5		10611	5254	average	105.43	2.18853
BE-19700.1.1	DISJ-120-10611-25	5253	101.802	3.97406	10611	LARA	1st	4												10611	5253	average	101.802	3.97406
BE-19701.1.1	DISJ-121-10611-26	5252	101.593	4.04813	10611	LARA	1st	4												10611	5252	average	101.593	4.04813
BE-19702.1.1	DISJ-122-10611-27	5251	97.807	4.00309	10611	LARA	1st	4												10611	5251	average	97.807	4.00309
BE-19703.1.1	DISJ-123-10611-28	5250	97.1047	3.9903	10611	LARA	1st	4												10611	5250	average	97.1047	3.9903
BE-19704.1.1	DISJ-124-10611-29	5249	96.9871	4.68372	10611	LARA	1st	4												10611	5249	average	96.9871	4.68372
BE-19705.1.1	DISJ-125-10611-30	5248	95.9304	3.98695	10611	LARA	1st	4												10611	5248	average	95.9304	3.98695
BE-19706.1.1	DISJ-126-10611-31	5247	99.4252	4.0282	10611	LARA	1st	4												10611	5247	average	99.4252	4.0282
BE-19707.1.1	DISJ-127-10611-32	5246	90.7336	3.99678	10611	LARA	1st	4												10611	5246	average	90.7336	3.99678
BE-19708.1.1	DISJ-128-10611-33	5245	97.5403	4.0154	10611	LARA	1st	4												10611	5245	average	97.5403	4.0154
BE-19710.1.1	DISJ-130-10611-35	5243	94.0726	4.01619	10611	LARA	1st	4												10611	5243	average	94.0726	4.01619
BE-19711.1.1	DISJ-132-10611-37	5241	92.4418	4.23448	10611	LARA	1st	4												10611	5241	average	92.4418	4.23448
BE-19712.1.1	DISJ-134-10611-39	5239	90.2675	3.98939	10611	LARA	1st	4												10611	5239	average	90.2675	3.98939
BE-19713.1.1	DISJ-136-10611-41	5237	97.5736	3.80338	10611	LARA	1st	4												10611	5237	average	97.5736	3.80338
BE-19714.1.1	DISJ-138-10611-43	5235	90.0247	3.81256	10611	LARA	1st	4												10611	5235	average	90.0247	3.81256
BE-19715.1.1	DISJ-140-10611-45	5233	90.3335	3.862	10611	LARA	1st	4												10611	5233	average	90.3335	3.862
BE-19716.1.1	DISJ-142-10611-47	5231	91.5465	4.77442	10611	LARA	1st	4												10611	5231	average	91.5465	4.77442
BE-19717.1.1	DISJ-144-10611-49	5229	85.8429	3.86575	10611	LARA	1st	4												10611	5229	average	85.8429	3.86575
BE-19718.1.1	DISJ-146-10611-51	5227	85.7434	3.94218	10611	LARA	1st	4												10611	5227	average	85.7434	3.94218
BE-19719.1.1	DISJ-148-10611-53	5225	92.6331	3.99195	10611	LARA	1st	4												10611	5225	average	92.6331	3.99195
BE-19720.1.1	DISJ-150-10611-55	5223	89.4122	3.95837	10611	LARA	1st	4												10611	5223	average	89.4122	3.95837
