# Supplementary material for: Absolute dating of the European Neolithic using the 5259 BC rapid 14C excursion
Source: Nat Commun. 2024 May 20;15:4263. doi: 10.1038/s41467-024-48402-1 (PMC11106086; doi:10.1038/s41467-024-48402-1)
Supplement: Supplementary file 5 — Supplementary Data 3 [file 41467_2024_48402_MOESM5_ESM.zip]

Archive with 15 entries (14 files):
- Supplementary_Data_3_Dispilio5259/Supplementary_Data_3/
- Supplementary_Data_3_Dispilio5259/Supplementary_Data_3/.Rhistory
- Supplementary_Data_3_Dispilio5259/Supplementary_Data_3/cal_dens-10063.csv
- Supplementary_Data_3_Dispilio5259/Supplementary_Data_3/cal_dens-10070.csv
- Supplementary_Data_3_Dispilio5259/Supplementary_Data_3/cal_dens-10206.csv
- Supplementary_Data_3_Dispilio5259/Supplementary_Data_3/cal_dens-10611eth.csv
- Supplementary_Data_3_Dispilio5259/Supplementary_Data_3/cal_dens-10611lar.csv
- Supplementary_Data_3_Dispilio5259/Supplementary_Data_3/chisqDisp_b.csv
- Supplementary_Data_3_Dispilio5259/Supplementary_Data_3/chisqDisp_c.csv
- Supplementary_Data_3_Dispilio5259/Supplementary_Data_3/D14C_DispBrehm_Inset.csv
- Supplementary_Data_3_Dispilio5259/Supplementary_Data_3/D14C_DispBrehm5259.csv
- Supplementary_Data_3_Dispilio5259/Supplementary_Data_3/IntCal20_D14C-5259.csv
- Supplementary_Data_3_Dispilio5259/Supplementary_Data_3/IntCal20_D14C-Inset.csv
- Supplementary_Data_3_Dispilio5259/Supplementary_Data_3/intcal20plus.txt
- Supplementary_Data_3_Dispilio5259/Supplementary_Data_3/Sup_Data_3_Rcode_Figures_3_5_Dispilio5259.Rmd
