# Supplementary material for: Absolute dating of the European Neolithic using the 5259 BC rapid 14C excursion
Source: Nat Commun. 2024 May 20;15:4263. doi: 10.1038/s41467-024-48402-1 (PMC11106086; doi:10.1038/s41467-024-48402-1)
Supplement: Supplementary file 5 — Supplementary Data 3 [file 41467_2024_48402_MOESM5_ESM.zip › Supplementary_Data_3_Dispilio5259/Supplementary_Data_3/cal_dens-10063.csv]

BC	prob_dens	sample_Curve
-5282.5	0	DISP-10063_IntCal20
-5281.5	0	DISP-10063_IntCal20
-5280.5	0.00000027004	DISP-10063_IntCal20
-5279.5	0.0000013502	DISP-10063_IntCal20
-5278.5	0.000005401	DISP-10063_IntCal20
-5277.5	0.000016473	DISP-10063_IntCal20
-5276.5	0.00003781	DISP-10063_IntCal20
-5275.5	0.00006697	DISP-10063_IntCal20
-5274.5	0.00009533	DISP-10063_IntCal20
-5273.5	0.00011774	DISP-10063_IntCal20
-5272.5	0.00013394	DISP-10063_IntCal20
-5271.5	0.00014474	DISP-10063_IntCal20
-5270.5	0.00014825	DISP-10063_IntCal20
-5269.5	0.00014312	DISP-10063_IntCal20
-5268.5	0.00013151	DISP-10063_IntCal20
-5267.5	0.00011801	DISP-10063_IntCal20
-5266.5	0.00010397	DISP-10063_IntCal20
-5265.5	0.00008992	DISP-10063_IntCal20
-5264.5	0.0000775	DISP-10063_IntCal20
-5263.5	0.00006778	DISP-10063_IntCal20
-5262.5	0.00006103	DISP-10063_IntCal20
-5261.5	0.00005833	DISP-10063_IntCal20
-5260.5	0.00005968	DISP-10063_IntCal20
-5259.5	0.00006535	DISP-10063_IntCal20
-5258.5	0.00007453	DISP-10063_IntCal20
-5257.5	0.00008695	DISP-10063_IntCal20
-5256.5	0.00010127	DISP-10063_IntCal20
-5255.5	0.00011612	DISP-10063_IntCal20
-5254.5	0.00012962	DISP-10063_IntCal20
-5253.5	0.00013799	DISP-10063_IntCal20
-5252.5	0.00013961	DISP-10063_IntCal20
-5251.5	0.00013232	DISP-10063_IntCal20
-5250.5	0.00011666	DISP-10063_IntCal20
-5249.5	0.00009641	DISP-10063_IntCal20
-5248.5	0.00007642	DISP-10063_IntCal20
-5247.5	0.00006049	DISP-10063_IntCal20
-5246.5	0.00004915	DISP-10063_IntCal20
-5245.5	0.00004132	DISP-10063_IntCal20
-5244.5	0.00003538	DISP-10063_IntCal20
-5243.5	0.000030515	DISP-10063_IntCal20
-5242.5	0.000026194	DISP-10063_IntCal20
-5241.5	0.000021873	DISP-10063_IntCal20
-5240.5	0.000017553	DISP-10063_IntCal20
-5239.5	0.000013502	DISP-10063_IntCal20
-5238.5	0.000010262	DISP-10063_IntCal20
-5237.5	0.000007831	DISP-10063_IntCal20
-5236.5	0.000006211	DISP-10063_IntCal20
-5235.5	0.000005131	DISP-10063_IntCal20
-5234.5	0.000004591	DISP-10063_IntCal20
-5233.5	0.000004051	DISP-10063_IntCal20
-5232.5	0.000003511	DISP-10063_IntCal20
-5231.5	0.0000029705	DISP-10063_IntCal20
-5230.5	0.0000024304	DISP-10063_IntCal20
-5229.5	0.0000021603	DISP-10063_IntCal20
-5228.5	0.0000018903	DISP-10063_IntCal20
-5227.5	0.0000016203	DISP-10063_IntCal20
-5226.5	0.0000010802	DISP-10063_IntCal20
-5225.5	0.0000008101	DISP-10063_IntCal20
-5224.5	0.0000005401	DISP-10063_IntCal20
-5223.5	0.00000027004	DISP-10063_IntCal20
-5222.5	0.00000027004	DISP-10063_IntCal20
-5221.5	0	DISP-10063_IntCal20
-5220.5	0	DISP-10063_IntCal20
-5219.5	0	DISP-10063_IntCal20
-5218.5	0	DISP-10063_IntCal20
-5217.5	0	DISP-10063_IntCal20
-5216.5	0	DISP-10063_IntCal20
-5215.5	0	DISP-10063_IntCal20
-5214.5	0	DISP-10063_IntCal20
-5213.5	0	DISP-10063_IntCal20
-5212.5	0	DISP-10063_IntCal20
-5211.5	0	DISP-10063_IntCal20
-5210.5	0	DISP-10063_IntCal20
-5209.5	0	DISP-10063_IntCal20
-5208.5	0	DISP-10063_IntCal20
-5207.5	0	DISP-10063_IntCal20
-5206.5	0	DISP-10063_IntCal20
-5205.5	0	DISP-10063_IntCal20
-5204.5	0.0000005401	DISP-10063_IntCal20
-5203.5	0.0000027004	DISP-10063_IntCal20
-5202.5	0.000015122	DISP-10063_IntCal20
-5201.5	0.0000802	DISP-10063_IntCal20
-5200.5	0.0003867	DISP-10063_IntCal20
-5199.5	0.001704	DISP-10063_IntCal20
-5198.5	0.006762	DISP-10063_IntCal20
-5197.5	0.023248	DISP-10063_IntCal20
-5196.5	0.06628	DISP-10063_IntCal20
-5195.5	0.14879	DISP-10063_IntCal20
-5194.5	0.24632	DISP-10063_IntCal20
-5193.5	0.27004	DISP-10063_IntCal20
-5192.5	0.16944	DISP-10063_IntCal20
-5191.5	0.05441	DISP-10063_IntCal20
-5190.5	0.008517	DISP-10063_IntCal20
-5189.5	0.0006708	DISP-10063_IntCal20
-5188.5	0.000028625	DISP-10063_IntCal20
-5187.5	0.0000008101	DISP-10063_IntCal20
-5186.5	0	DISP-10063_IntCal20
-5185.5	0	DISP-10063_IntCal20
-5184.5	0	DISP-10063_IntCal20
-5275.5	0	DISP-10063_IntCal20plus
-5274.5	0	DISP-10063_IntCal20plus
-5273.5	0	DISP-10063_IntCal20plus
-5272.5	0.0000029862	DISP-10063_IntCal20plus
-5271.5	0	DISP-10063_IntCal20plus
-5270.5	0	DISP-10063_IntCal20plus
-5269.5	0	DISP-10063_IntCal20plus
-5268.5	0	DISP-10063_IntCal20plus
-5267.5	0	DISP-10063_IntCal20plus
-5266.5	0	DISP-10063_IntCal20plus
-5265.5	0	DISP-10063_IntCal20plus
-5264.5	0	DISP-10063_IntCal20plus
-5263.5	0	DISP-10063_IntCal20plus
-5262.5	0	DISP-10063_IntCal20plus
-5261.5	0	DISP-10063_IntCal20plus
-5260.5	0	DISP-10063_IntCal20plus
-5259.5	0	DISP-10063_IntCal20plus
-5258.5	0	DISP-10063_IntCal20plus
-5257.5	0	DISP-10063_IntCal20plus
-5256.5	0	DISP-10063_IntCal20plus
-5255.5	0	DISP-10063_IntCal20plus
-5254.5	0	DISP-10063_IntCal20plus
-5253.5	0	DISP-10063_IntCal20plus
-5252.5	0	DISP-10063_IntCal20plus
-5251.5	0	DISP-10063_IntCal20plus
-5250.5	0	DISP-10063_IntCal20plus
-5249.5	0	DISP-10063_IntCal20plus
-5248.5	0	DISP-10063_IntCal20plus
-5247.5	0	DISP-10063_IntCal20plus
-5246.5	0	DISP-10063_IntCal20plus
-5245.5	0	DISP-10063_IntCal20plus
-5244.5	0	DISP-10063_IntCal20plus
-5243.5	0	DISP-10063_IntCal20plus
-5242.5	0	DISP-10063_IntCal20plus
-5241.5	0	DISP-10063_IntCal20plus
-5240.5	0	DISP-10063_IntCal20plus
-5239.5	0.0000019908	DISP-10063_IntCal20plus
-5238.5	0.9954	DISP-10063_IntCal20plus
-5237.5	0	DISP-10063_IntCal20plus
-5236.5	0	DISP-10063_IntCal20plus
-5235.5	0	DISP-10063_IntCal20plus
-5234.5	0	DISP-10063_IntCal20plus
-5233.5	0	DISP-10063_IntCal20plus
-5232.5	0	DISP-10063_IntCal20plus
-5231.5	0	DISP-10063_IntCal20plus
-5230.5	0	DISP-10063_IntCal20plus
-5229.5	0	DISP-10063_IntCal20plus
-5228.5	0	DISP-10063_IntCal20plus
-5227.5	0	DISP-10063_IntCal20plus
-5226.5	0	DISP-10063_IntCal20plus
-5225.5	0	DISP-10063_IntCal20plus
-5224.5	0	DISP-10063_IntCal20plus
-5223.5	0	DISP-10063_IntCal20plus
-5222.5	0	DISP-10063_IntCal20plus
-5221.5	0	DISP-10063_IntCal20plus
-5220.5	0	DISP-10063_IntCal20plus
-5219.5	0	DISP-10063_IntCal20plus
-5218.5	0	DISP-10063_IntCal20plus
-5217.5	0	DISP-10063_IntCal20plus
-5216.5	0	DISP-10063_IntCal20plus
-5215.5	0	DISP-10063_IntCal20plus
-5214.5	0	DISP-10063_IntCal20plus
-5213.5	0	DISP-10063_IntCal20plus
-5212.5	0	DISP-10063_IntCal20plus
-5211.5	0	DISP-10063_IntCal20plus
-5210.5	0	DISP-10063_IntCal20plus
-5209.5	0	DISP-10063_IntCal20plus
-5208.5	0	DISP-10063_IntCal20plus
-5207.5	0	DISP-10063_IntCal20plus
-5206.5	0	DISP-10063_IntCal20plus
-5205.5	0	DISP-10063_IntCal20plus
-5204.5	0	DISP-10063_IntCal20plus
-5203.5	0	DISP-10063_IntCal20plus
-5202.5	0	DISP-10063_IntCal20plus
-5201.5	0	DISP-10063_IntCal20plus
-5200.5	0	DISP-10063_IntCal20plus
-5199.5	0	DISP-10063_IntCal20plus
-5198.5	0	DISP-10063_IntCal20plus
-5197.5	0	DISP-10063_IntCal20plus
-5196.5	0	DISP-10063_IntCal20plus
-5195.5	0	DISP-10063_IntCal20plus
-5194.5	0	DISP-10063_IntCal20plus
-5193.5	0	DISP-10063_IntCal20plus
-5192.5	0.000005972	DISP-10063_IntCal20plus
-5191.5	0.0003613	DISP-10063_IntCal20plus
-5190.5	0.004166	DISP-10063_IntCal20plus
-5189.5	0.00007465	DISP-10063_IntCal20plus
-5188.5	0	DISP-10063_IntCal20plus
-5187.5	0	DISP-10063_IntCal20plus
-5186.5	0	DISP-10063_IntCal20plus
