# Supplementary material for: Absolute dating of the European Neolithic using the 5259 BC rapid 14C excursion
Source: Nat Commun. 2024 May 20;15:4263. doi: 10.1038/s41467-024-48402-1 (PMC11106086; doi:10.1038/s41467-024-48402-1)
Supplement: Supplementary file 5 — Supplementary Data 3 [file 41467_2024_48402_MOESM5_ESM.zip › Supplementary_Data_3_Dispilio5259/Supplementary_Data_3/cal_dens-10070.csv]

BC	prob_dens	sample_Curve
-5242.5	0	DISP-10070_IntCal20plus
-5241.5	0	DISP-10070_IntCal20plus
-5240.5	0	DISP-10070_IntCal20plus
-5239.5	0.0019657	DISP-10070_IntCal20plus
-5238.5	0.9978	DISP-10070_IntCal20plus
-5237.5	0.00006885	DISP-10070_IntCal20plus
-5236.5	0	DISP-10070_IntCal20plus
-5235.5	0	DISP-10070_IntCal20plus
-5234.5	0	DISP-10070_IntCal20plus
-5233.5	0	DISP-10070_IntCal20plus
-5232.5	0	DISP-10070_IntCal20plus
-5231.5	0	DISP-10070_IntCal20plus
-5230.5	0	DISP-10070_IntCal20plus
-5229.5	0	DISP-10070_IntCal20plus
-5228.5	0	DISP-10070_IntCal20plus
-5227.5	0	DISP-10070_IntCal20plus
-5226.5	0	DISP-10070_IntCal20plus
-5225.5	0	DISP-10070_IntCal20plus
-5224.5	0	DISP-10070_IntCal20plus
-5223.5	0	DISP-10070_IntCal20plus
-5222.5	0	DISP-10070_IntCal20plus
-5221.5	0	DISP-10070_IntCal20plus
-5220.5	0	DISP-10070_IntCal20plus
-5219.5	0	DISP-10070_IntCal20plus
-5218.5	0	DISP-10070_IntCal20plus
-5217.5	0	DISP-10070_IntCal20plus
-5216.5	0	DISP-10070_IntCal20plus
-5215.5	0	DISP-10070_IntCal20plus
-5214.5	0	DISP-10070_IntCal20plus
-5213.5	0	DISP-10070_IntCal20plus
-5212.5	0	DISP-10070_IntCal20plus
-5211.5	0	DISP-10070_IntCal20plus
-5210.5	0	DISP-10070_IntCal20plus
-5209.5	0	DISP-10070_IntCal20plus
-5208.5	0	DISP-10070_IntCal20plus
-5207.5	0	DISP-10070_IntCal20plus
-5206.5	0	DISP-10070_IntCal20plus
-5205.5	0	DISP-10070_IntCal20plus
-5204.5	0	DISP-10070_IntCal20plus
-5203.5	0	DISP-10070_IntCal20plus
-5202.5	0	DISP-10070_IntCal20plus
-5201.5	0	DISP-10070_IntCal20plus
-5200.5	0	DISP-10070_IntCal20plus
-5199.5	0	DISP-10070_IntCal20plus
-5198.5	0	DISP-10070_IntCal20plus
-5197.5	0	DISP-10070_IntCal20plus
-5196.5	0	DISP-10070_IntCal20plus
-5195.5	0	DISP-10070_IntCal20plus
-5194.5	0	DISP-10070_IntCal20plus
-5193.5	0	DISP-10070_IntCal20plus
-5192.5	0	DISP-10070_IntCal20plus
-5191.5	0.000011974	DISP-10070_IntCal20plus
-5190.5	0.00010178	DISP-10070_IntCal20plus
-5189.5	0.000015965	DISP-10070_IntCal20plus
-5188.5	9.98E-07	DISP-10070_IntCal20plus
-5187.5	0	DISP-10070_IntCal20plus
-5186.5	0	DISP-10070_IntCal20plus
-5277.5	0	DISP-10070_IntCal20
-5276.5	0	DISP-10070_IntCal20
-5275.5	2.56E-07	DISP-10070_IntCal20
-5274.5	7.68E-07	DISP-10070_IntCal20
-5273.5	1.5354E-06	DISP-10070_IntCal20
-5272.5	3.0707E-06	DISP-10070_IntCal20
-5271.5	0.000005374	DISP-10070_IntCal20
-5270.5	0.0000087	DISP-10070_IntCal20
-5269.5	0.000012795	DISP-10070_IntCal20
-5268.5	0.000017401	DISP-10070_IntCal20
-5267.5	0.000022519	DISP-10070_IntCal20
-5266.5	0.000027381	DISP-10070_IntCal20
-5265.5	0.00003199	DISP-10070_IntCal20
-5264.5	0.00003557	DISP-10070_IntCal20
-5263.5	0.00003838	DISP-10070_IntCal20
-5262.5	0.00004094	DISP-10070_IntCal20
-5261.5	0.0000435	DISP-10070_IntCal20
-5260.5	0.00004632	DISP-10070_IntCal20
-5259.5	0.00004888	DISP-10070_IntCal20
-5258.5	0.00004964	DISP-10070_IntCal20
-5257.5	0.00004708	DISP-10070_IntCal20
-5256.5	0.00004145	DISP-10070_IntCal20
-5255.5	0.00003378	DISP-10070_IntCal20
-5254.5	0.000026101	DISP-10070_IntCal20
-5253.5	0.00001868	DISP-10070_IntCal20
-5252.5	0.000012539	DISP-10070_IntCal20
-5251.5	0.000007933	DISP-10070_IntCal20
-5250.5	0.000004606	DISP-10070_IntCal20
-5249.5	2.5589E-06	DISP-10070_IntCal20
-5248.5	1.2795E-06	DISP-10070_IntCal20
-5247.5	7.68E-07	DISP-10070_IntCal20
-5246.5	2.56E-07	DISP-10070_IntCal20
-5245.5	2.56E-07	DISP-10070_IntCal20
-5244.5	0	DISP-10070_IntCal20
-5243.5	0	DISP-10070_IntCal20
-5242.5	0	DISP-10070_IntCal20
-5241.5	0	DISP-10070_IntCal20
-5240.5	0	DISP-10070_IntCal20
-5239.5	0	DISP-10070_IntCal20
-5238.5	0	DISP-10070_IntCal20
-5237.5	0	DISP-10070_IntCal20
-5236.5	0	DISP-10070_IntCal20
-5235.5	0	DISP-10070_IntCal20
-5234.5	0	DISP-10070_IntCal20
-5233.5	0	DISP-10070_IntCal20
-5232.5	0	DISP-10070_IntCal20
-5231.5	0	DISP-10070_IntCal20
-5230.5	0	DISP-10070_IntCal20
-5229.5	0	DISP-10070_IntCal20
-5228.5	0	DISP-10070_IntCal20
-5227.5	0	DISP-10070_IntCal20
-5226.5	0	DISP-10070_IntCal20
-5225.5	0	DISP-10070_IntCal20
-5224.5	0	DISP-10070_IntCal20
-5223.5	0	DISP-10070_IntCal20
-5222.5	0	DISP-10070_IntCal20
-5221.5	0	DISP-10070_IntCal20
-5220.5	0	DISP-10070_IntCal20
-5219.5	0	DISP-10070_IntCal20
-5218.5	0	DISP-10070_IntCal20
-5217.5	0	DISP-10070_IntCal20
-5216.5	0	DISP-10070_IntCal20
-5215.5	0	DISP-10070_IntCal20
-5214.5	0	DISP-10070_IntCal20
-5213.5	0	DISP-10070_IntCal20
-5212.5	0	DISP-10070_IntCal20
-5211.5	0	DISP-10070_IntCal20
-5210.5	0	DISP-10070_IntCal20
-5209.5	0	DISP-10070_IntCal20
-5208.5	0	DISP-10070_IntCal20
-5207.5	0	DISP-10070_IntCal20
-5206.5	0	DISP-10070_IntCal20
-5205.5	0	DISP-10070_IntCal20
-5204.5	0	DISP-10070_IntCal20
-5203.5	0	DISP-10070_IntCal20
-5202.5	0	DISP-10070_IntCal20
-5201.5	2.56E-07	DISP-10070_IntCal20
-5200.5	1.7913E-06	DISP-10070_IntCal20
-5199.5	0.000016377	DISP-10070_IntCal20
-5198.5	0.00012667	DISP-10070_IntCal20
-5197.5	0.0008311	DISP-10070_IntCal20
-5196.5	0.004498	DISP-10070_IntCal20
-5195.5	0.019472	DISP-10070_IntCal20
-5194.5	0.06445	DISP-10070_IntCal20
-5193.5	0.15412	DISP-10070_IntCal20
-5192.5	0.24839	DISP-10070_IntCal20
-5191.5	0.25589	DISP-10070_IntCal20
-5190.5	0.16536	DISP-10070_IntCal20
-5189.5	0.06647	DISP-10070_IntCal20
-5188.5	0.016566	DISP-10070_IntCal20
-5187.5	0.0025582	DISP-10070_IntCal20
-5186.5	0.00025692	DISP-10070_IntCal20
-5185.5	0.000018168	DISP-10070_IntCal20
-5184.5	1.0236E-06	DISP-10070_IntCal20
-5183.5	0	DISP-10070_IntCal20
-5182.5	0	DISP-10070_IntCal20
-5181.5	0	DISP-10070_IntCal20
-5180.5	0	DISP-10070_IntCal20
-5179.5	0	DISP-10070_IntCal20
-5178.5	0	DISP-10070_IntCal20
-5177.5	0	DISP-10070_IntCal20
-5176.5	0	DISP-10070_IntCal20
-5175.5	0	DISP-10070_IntCal20
-5174.5	0	DISP-10070_IntCal20
-5173.5	0	DISP-10070_IntCal20
-5172.5	0	DISP-10070_IntCal20
-5171.5	0	DISP-10070_IntCal20
-5170.5	0	DISP-10070_IntCal20
-5169.5	0	DISP-10070_IntCal20
-5168.5	0	DISP-10070_IntCal20
-5167.5	0	DISP-10070_IntCal20
-5166.5	0	DISP-10070_IntCal20
-5165.5	0	DISP-10070_IntCal20
-5164.5	0	DISP-10070_IntCal20
-5163.5	0	DISP-10070_IntCal20
-5162.5	0	DISP-10070_IntCal20
-5161.5	0	DISP-10070_IntCal20
-5160.5	0	DISP-10070_IntCal20
-5159.5	0	DISP-10070_IntCal20
-5158.5	0	DISP-10070_IntCal20
-5157.5	0	DISP-10070_IntCal20
-5156.5	0	DISP-10070_IntCal20
-5155.5	0	DISP-10070_IntCal20
-5154.5	0	DISP-10070_IntCal20
-5153.5	0	DISP-10070_IntCal20
-5152.5	0	DISP-10070_IntCal20
-5151.5	0	DISP-10070_IntCal20
-5150.5	0	DISP-10070_IntCal20
-5149.5	0	DISP-10070_IntCal20
-5148.5	0	DISP-10070_IntCal20
-5147.5	0	DISP-10070_IntCal20
-5146.5	0	DISP-10070_IntCal20
-5145.5	0	DISP-10070_IntCal20
-5144.5	0	DISP-10070_IntCal20
-5143.5	0	DISP-10070_IntCal20
-5142.5	2.56E-07	DISP-10070_IntCal20
-5141.5	2.56E-07	DISP-10070_IntCal20
-5140.5	5.12E-07	DISP-10070_IntCal20
-5139.5	1.0236E-06	DISP-10070_IntCal20
-5138.5	1.2795E-06	DISP-10070_IntCal20
-5137.5	2.0472E-06	DISP-10070_IntCal20
-5136.5	2.5589E-06	DISP-10070_IntCal20
-5135.5	0.000003327	DISP-10070_IntCal20
-5134.5	0.00000435	DISP-10070_IntCal20
-5133.5	0.00000563	DISP-10070_IntCal20
-5132.5	0.000006909	DISP-10070_IntCal20
-5131.5	0.000008445	DISP-10070_IntCal20
-5130.5	0.00000998	DISP-10070_IntCal20
-5129.5	0.000011259	DISP-10070_IntCal20
-5128.5	0.000012027	DISP-10070_IntCal20
-5127.5	0.000012283	DISP-10070_IntCal20
-5126.5	0.000011771	DISP-10070_IntCal20
-5125.5	0.000010748	DISP-10070_IntCal20
-5124.5	0.000009724	DISP-10070_IntCal20
-5123.5	0.0000087	DISP-10070_IntCal20
-5122.5	0.000008189	DISP-10070_IntCal20
-5121.5	0.000007933	DISP-10070_IntCal20
-5120.5	0.000008189	DISP-10070_IntCal20
-5119.5	0.0000087	DISP-10070_IntCal20
-5118.5	0.000009468	DISP-10070_IntCal20
-5117.5	0.000010492	DISP-10070_IntCal20
-5116.5	0.000011771	DISP-10070_IntCal20
-5115.5	0.000012795	DISP-10070_IntCal20
-5114.5	0.000013562	DISP-10070_IntCal20
-5113.5	0.000014074	DISP-10070_IntCal20
-5112.5	0.000014074	DISP-10070_IntCal20
-5111.5	0.000013562	DISP-10070_IntCal20
-5110.5	0.000012795	DISP-10070_IntCal20
-5109.5	0.000011771	DISP-10070_IntCal20
-5108.5	0.000010236	DISP-10070_IntCal20
-5107.5	0.000008445	DISP-10070_IntCal20
-5106.5	0.000006653	DISP-10070_IntCal20
-5105.5	0.000005118	DISP-10070_IntCal20
-5104.5	0.000003838	DISP-10070_IntCal20
-5103.5	3.0707E-06	DISP-10070_IntCal20
-5102.5	0.000002303	DISP-10070_IntCal20
-5101.5	1.7913E-06	DISP-10070_IntCal20
-5100.5	1.2795E-06	DISP-10070_IntCal20
-5099.5	1.0236E-06	DISP-10070_IntCal20
-5098.5	7.68E-07	DISP-10070_IntCal20
-5097.5	5.12E-07	DISP-10070_IntCal20
-5096.5	2.56E-07	DISP-10070_IntCal20
-5095.5	2.56E-07	DISP-10070_IntCal20
-5094.5	2.56E-07	DISP-10070_IntCal20
-5093.5	0	DISP-10070_IntCal20
-5092.5	0	DISP-10070_IntCal20
-5091.5	0	DISP-10070_IntCal20
-5090.5	0	DISP-10070_IntCal20
-5089.5	0	DISP-10070_IntCal20
-5088.5	0	DISP-10070_IntCal20
-5087.5	0	DISP-10070_IntCal20
-5086.5	0	DISP-10070_IntCal20
-5085.5	0	DISP-10070_IntCal20
-5084.5	0	DISP-10070_IntCal20
-5083.5	0	DISP-10070_IntCal20
-5082.5	0	DISP-10070_IntCal20
-5081.5	0	DISP-10070_IntCal20
-5080.5	0	DISP-10070_IntCal20
-5079.5	0	DISP-10070_IntCal20
-5078.5	0	DISP-10070_IntCal20
-5077.5	0	DISP-10070_IntCal20
-5076.5	0	DISP-10070_IntCal20
-5075.5	0	DISP-10070_IntCal20
-5074.5	0	DISP-10070_IntCal20
-5073.5	0	DISP-10070_IntCal20
-5072.5	0	DISP-10070_IntCal20
-5071.5	2.56E-07	DISP-10070_IntCal20
-5070.5	2.56E-07	DISP-10070_IntCal20
-5069.5	2.56E-07	DISP-10070_IntCal20
-5068.5	2.56E-07	DISP-10070_IntCal20
-5067.5	5.12E-07	DISP-10070_IntCal20
-5066.5	5.12E-07	DISP-10070_IntCal20
-5065.5	7.68E-07	DISP-10070_IntCal20
-5064.5	7.68E-07	DISP-10070_IntCal20
-5063.5	1.0236E-06	DISP-10070_IntCal20
-5062.5	1.0236E-06	DISP-10070_IntCal20
-5061.5	1.0236E-06	DISP-10070_IntCal20
-5060.5	7.68E-07	DISP-10070_IntCal20
-5059.5	7.68E-07	DISP-10070_IntCal20
-5058.5	5.12E-07	DISP-10070_IntCal20
-5057.5	5.12E-07	DISP-10070_IntCal20
-5056.5	2.56E-07	DISP-10070_IntCal20
-5055.5	2.56E-07	DISP-10070_IntCal20
-5054.5	2.56E-07	DISP-10070_IntCal20
-5053.5	0	DISP-10070_IntCal20
