# Supplementary material for: Absolute dating of the European Neolithic using the 5259 BC rapid 14C excursion
Source: Nat Commun. 2024 May 20;15:4263. doi: 10.1038/s41467-024-48402-1 (PMC11106086; doi:10.1038/s41467-024-48402-1)
Supplement: Supplementary file 5 — Supplementary Data 3 [file 41467_2024_48402_MOESM5_ESM.zip › Supplementary_Data_3_Dispilio5259/Supplementary_Data_3/cal_dens-10206.csv]

BC	prob_dens	sample_Curve
-5184.5	0	DISP_10206LARA_IntCal20
-5183.5	0	DISP_10206LARA_IntCal20
-5182.5	0.00000015155	DISP_10206LARA_IntCal20
-5181.5	0.0000004547	DISP_10206LARA_IntCal20
-5180.5	0.0000022733	DISP_10206LARA_IntCal20
-5179.5	0.00000879	DISP_10206LARA_IntCal20
-5178.5	0.00003031	DISP_10206LARA_IntCal20
-5177.5	0.0000926	DISP_10206LARA_IntCal20
-5176.5	0.000254	DISP_10206LARA_IntCal20
-5175.5	0.0006414	DISP_10206LARA_IntCal20
-5174.5	0.0015299	DISP_10206LARA_IntCal20
-5173.5	0.003479	DISP_10206LARA_IntCal20
-5172.5	0.007414	DISP_10206LARA_IntCal20
-5171.5	0.014758	DISP_10206LARA_IntCal20
-5170.5	0.027398	DISP_10206LARA_IntCal20
-5169.5	0.04701	DISP_10206LARA_IntCal20
-5168.5	0.074	DISP_10206LARA_IntCal20
-5167.5	0.10604	DISP_10206LARA_IntCal20
-5166.5	0.13597	DISP_10206LARA_IntCal20
-5165.5	0.15155	DISP_10206LARA_IntCal20
-5164.5	0.14315	DISP_10206LARA_IntCal20
-5163.5	0.11374	DISP_10206LARA_IntCal20
-5162.5	0.07793	DISP_10206LARA_IntCal20
-5161.5	0.04743	DISP_10206LARA_IntCal20
-5160.5	0.025847	DISP_10206LARA_IntCal20
-5159.5	0.012711	DISP_10206LARA_IntCal20
-5158.5	0.005632	DISP_10206LARA_IntCal20
-5157.5	0.0022349	DISP_10206LARA_IntCal20
-5156.5	0.0007926	DISP_10206LARA_IntCal20
-5155.5	0.00024991	DISP_10206LARA_IntCal20
-5154.5	0.00006987	DISP_10206LARA_IntCal20
-5153.5	0.000017277	DISP_10206LARA_IntCal20
-5152.5	0.000003789	DISP_10206LARA_IntCal20
-5151.5	0.0000007578	DISP_10206LARA_IntCal20
-5150.5	0.00000015155	DISP_10206LARA_IntCal20
-5149.5	0	DISP_10206LARA_IntCal20
-5148.5	0	DISP_10206LARA_IntCal20
-5155.5	0	DISP_10206LARA_IntCal20plus
-5154.5	0	DISP_10206LARA_IntCal20plus
-5153.5	0	DISP_10206LARA_IntCal20plus
-5152.5	0.000018918	DISP_10206LARA_IntCal20plus
-5151.5	0.9957	DISP_10206LARA_IntCal20plus
-5150.5	0.004306	DISP_10206LARA_IntCal20plus
-5149.5	0	DISP_10206LARA_IntCal20plus
-5148.5	0	DISP_10206LARA_IntCal20plus
-5147.5	0	DISP_10206LARA_IntCal20plus
