# Supplementary material for: Absolute dating of the European Neolithic using the 5259 BC rapid 14C excursion
Source: Nat Commun. 2024 May 20;15:4263. doi: 10.1038/s41467-024-48402-1 (PMC11106086; doi:10.1038/s41467-024-48402-1)
Supplement: Supplementary file 5 — Supplementary Data 3 [file 41467_2024_48402_MOESM5_ESM.zip › Supplementary_Data_3_Dispilio5259/Supplementary_Data_3/cal_dens-10611eth.csv]

BC	prob_dens	sample_Curve
-5192.5	0	DISP-10611ETH_IntCal20
-5191.5	0	DISP-10611ETH_IntCal20
-5190.5	0.000000204	DISP-10611ETH_IntCal20
-5189.5	0.00000123	DISP-10611ETH_IntCal20
-5188.5	0.00000675	DISP-10611ETH_IntCal20
-5187.5	0.0000256	DISP-10611ETH_IntCal20
-5186.5	0.0000765	DISP-10611ETH_IntCal20
-5185.5	0.000194	DISP-10611ETH_IntCal20
-5184.5	0.000417	DISP-10611ETH_IntCal20
-5183.5	0.000778	DISP-10611ETH_IntCal20
-5182.5	0.00131	DISP-10611ETH_IntCal20
-5181.5	0.002081	DISP-10611ETH_IntCal20
-5180.5	0.003254	DISP-10611ETH_IntCal20
-5179.5	0.005179	DISP-10611ETH_IntCal20
-5178.5	0.008656	DISP-10611ETH_IntCal20
-5177.5	0.015562	DISP-10611ETH_IntCal20
-5176.5	0.02976	DISP-10611ETH_IntCal20
-5175.5	0.05765	DISP-10611ETH_IntCal20
-5174.5	0.10554	DISP-10611ETH_IntCal20
-5173.5	0.16595	DISP-10611ETH_IntCal20
-5172.5	0.20449	DISP-10611ETH_IntCal20
-5171.5	0.18694	DISP-10611ETH_IntCal20
-5170.5	0.12364	DISP-10611ETH_IntCal20
-5169.5	0.05964	DISP-10611ETH_IntCal20
-5168.5	0.021454	DISP-10611ETH_IntCal20
-5167.5	0.005838	DISP-10611ETH_IntCal20
-5166.5	0.001237	DISP-10611ETH_IntCal20
-5165.5	0.000214	DISP-10611ETH_IntCal20
-5164.5	0.0000319	DISP-10611ETH_IntCal20
-5163.5	0.0000045	DISP-10611ETH_IntCal20
-5162.5	0.000000614	DISP-10611ETH_IntCal20
-5161.5	0	DISP-10611ETH_IntCal20
-5160.5	0	DISP-10611ETH_IntCal20
-5159.5	0	DISP-10611ETH_IntCal20
-5158.5	0	DISP-10611ETH_IntCal20
-5157.5	0	DISP-10611ETH_IntCal20
-5156.5	0	DISP-10611ETH_IntCal20
-5155.5	0	DISP-10611ETH_IntCal20
-5154.5	0	DISP-10611ETH_IntCal20
-5153.5	0	DISP-10611ETH_IntCal20
-5152.5	0	DISP-10611ETH_IntCal20
-5151.5	0	DISP-10611ETH_IntCal20
-5150.5	0	DISP-10611ETH_IntCal20
-5149.5	0	DISP-10611ETH_IntCal20
-5148.5	0	DISP-10611ETH_IntCal20
-5147.5	0	DISP-10611ETH_IntCal20
-5146.5	0	DISP-10611ETH_IntCal20
-5145.5	0	DISP-10611ETH_IntCal20
-5144.5	0	DISP-10611ETH_IntCal20
-5143.5	0	DISP-10611ETH_IntCal20
-5142.5	0	DISP-10611ETH_IntCal20
-5141.5	0	DISP-10611ETH_IntCal20
-5140.5	0	DISP-10611ETH_IntCal20
-5139.5	0	DISP-10611ETH_IntCal20
-5138.5	0	DISP-10611ETH_IntCal20
-5137.5	0	DISP-10611ETH_IntCal20
-5136.5	0	DISP-10611ETH_IntCal20
-5135.5	0	DISP-10611ETH_IntCal20
-5134.5	0	DISP-10611ETH_IntCal20
-5133.5	0	DISP-10611ETH_IntCal20
-5132.5	0	DISP-10611ETH_IntCal20
-5131.5	0	DISP-10611ETH_IntCal20
-5130.5	0	DISP-10611ETH_IntCal20
-5129.5	0	DISP-10611ETH_IntCal20
-5128.5	0	DISP-10611ETH_IntCal20
-5127.5	0	DISP-10611ETH_IntCal20
-5126.5	0	DISP-10611ETH_IntCal20
-5125.5	0	DISP-10611ETH_IntCal20
-5124.5	0	DISP-10611ETH_IntCal20
-5123.5	0	DISP-10611ETH_IntCal20
-5122.5	0	DISP-10611ETH_IntCal20
-5121.5	0	DISP-10611ETH_IntCal20
-5120.5	0	DISP-10611ETH_IntCal20
-5119.5	0	DISP-10611ETH_IntCal20
-5118.5	0	DISP-10611ETH_IntCal20
-5117.5	0	DISP-10611ETH_IntCal20
-5116.5	0	DISP-10611ETH_IntCal20
-5115.5	0	DISP-10611ETH_IntCal20
-5114.5	0	DISP-10611ETH_IntCal20
-5113.5	0	DISP-10611ETH_IntCal20
-5112.5	0	DISP-10611ETH_IntCal20
-5111.5	0	DISP-10611ETH_IntCal20
-5110.5	0	DISP-10611ETH_IntCal20
-5109.5	0	DISP-10611ETH_IntCal20
-5108.5	0	DISP-10611ETH_IntCal20
-5107.5	0	DISP-10611ETH_IntCal20
-5106.5	0	DISP-10611ETH_IntCal20
-5105.5	0	DISP-10611ETH_IntCal20
-5104.5	0	DISP-10611ETH_IntCal20
-5103.5	0	DISP-10611ETH_IntCal20
-5102.5	0	DISP-10611ETH_IntCal20
-5101.5	0	DISP-10611ETH_IntCal20
-5100.5	0	DISP-10611ETH_IntCal20
-5099.5	0	DISP-10611ETH_IntCal20
-5098.5	0	DISP-10611ETH_IntCal20
-5097.5	0	DISP-10611ETH_IntCal20
-5096.5	0	DISP-10611ETH_IntCal20
-5095.5	0	DISP-10611ETH_IntCal20
-5094.5	0	DISP-10611ETH_IntCal20
-5093.5	0	DISP-10611ETH_IntCal20
-5092.5	0	DISP-10611ETH_IntCal20
-5091.5	0	DISP-10611ETH_IntCal20
-5090.5	0	DISP-10611ETH_IntCal20
-5089.5	0	DISP-10611ETH_IntCal20
-5088.5	0	DISP-10611ETH_IntCal20
-5087.5	0	DISP-10611ETH_IntCal20
-5086.5	0	DISP-10611ETH_IntCal20
-5085.5	0	DISP-10611ETH_IntCal20
-5084.5	0	DISP-10611ETH_IntCal20
-5083.5	0	DISP-10611ETH_IntCal20
-5082.5	0	DISP-10611ETH_IntCal20
-5081.5	0	DISP-10611ETH_IntCal20
-5080.5	0	DISP-10611ETH_IntCal20
-5079.5	0	DISP-10611ETH_IntCal20
-5078.5	0	DISP-10611ETH_IntCal20
-5077.5	0	DISP-10611ETH_IntCal20
-5076.5	0	DISP-10611ETH_IntCal20
-5075.5	0	DISP-10611ETH_IntCal20
-5074.5	0	DISP-10611ETH_IntCal20
-5073.5	0	DISP-10611ETH_IntCal20
-5072.5	0	DISP-10611ETH_IntCal20
-5071.5	0	DISP-10611ETH_IntCal20
-5070.5	0	DISP-10611ETH_IntCal20
-5069.5	0	DISP-10611ETH_IntCal20
-5068.5	0	DISP-10611ETH_IntCal20
-5067.5	0	DISP-10611ETH_IntCal20
-5066.5	0	DISP-10611ETH_IntCal20
-5065.5	0	DISP-10611ETH_IntCal20
-5064.5	0	DISP-10611ETH_IntCal20
-5063.5	0	DISP-10611ETH_IntCal20
-5062.5	0	DISP-10611ETH_IntCal20
-5061.5	0	DISP-10611ETH_IntCal20
-5060.5	0	DISP-10611ETH_IntCal20
-5059.5	0	DISP-10611ETH_IntCal20
-5058.5	0	DISP-10611ETH_IntCal20
-5057.5	0	DISP-10611ETH_IntCal20
-5056.5	0	DISP-10611ETH_IntCal20
-5055.5	0.000000204	DISP-10611ETH_IntCal20
-5054.5	0.000000204	DISP-10611ETH_IntCal20
-5053.5	0.000000204	DISP-10611ETH_IntCal20
-5052.5	0.000000409	DISP-10611ETH_IntCal20
-5051.5	0.000000409	DISP-10611ETH_IntCal20
-5050.5	0.000000409	DISP-10611ETH_IntCal20
-5049.5	0.000000614	DISP-10611ETH_IntCal20
-5048.5	0.000000818	DISP-10611ETH_IntCal20
-5047.5	0.00000143	DISP-10611ETH_IntCal20
-5046.5	0.00000286	DISP-10611ETH_IntCal20
-5045.5	0.00000532	DISP-10611ETH_IntCal20
-5044.5	0.0000092	DISP-10611ETH_IntCal20
-5043.5	0.0000131	DISP-10611ETH_IntCal20
-5042.5	0.0000131	DISP-10611ETH_IntCal20
-5041.5	0.000009	DISP-10611ETH_IntCal20
-5040.5	0.0000045	DISP-10611ETH_IntCal20
-5039.5	0.00000164	DISP-10611ETH_IntCal20
-5038.5	0.000000614	DISP-10611ETH_IntCal20
-5037.5	0.000000204	DISP-10611ETH_IntCal20
-5036.5	0	DISP-10611ETH_IntCal20
-5035.5	0	DISP-10611ETH_IntCal20
-5156.5	0	DISP-10611ETH_IntCal20plus
-5155.5	0	DISP-10611ETH_IntCal20plus
-5154.5	0	DISP-10611ETH_IntCal20plus
-5153.5	1	DISP-10611ETH_IntCal20plus
-5152.5	0	DISP-10611ETH_IntCal20plus
-5151.5	0	DISP-10611ETH_IntCal20plus
-5150.5	0	DISP-10611ETH_IntCal20plus
