# Supplementary material for: Absolute dating of the European Neolithic using the 5259 BC rapid 14C excursion
Source: Nat Commun. 2024 May 20;15:4263. doi: 10.1038/s41467-024-48402-1 (PMC11106086; doi:10.1038/s41467-024-48402-1)
Supplement: Supplementary file 5 — Supplementary Data 3 [file 41467_2024_48402_MOESM5_ESM.zip › Supplementary_Data_3_Dispilio5259/Supplementary_Data_3/cal_dens-10611lar.csv]

BC	prob_dens	sample_Curve
-5196.5	0	10611lara_IntCal20
-5195.5	0	10611lara_IntCal20
-5194.5	0	10611lara_IntCal20
-5193.5	0.0000003955	10611lara_IntCal20
-5192.5	0.000006961	10611lara_IntCal20
-5191.5	0.00006756	10611lara_IntCal20
-5190.5	0.0003996	10611lara_IntCal20
-5189.5	0.0015888	10611lara_IntCal20
-5188.5	0.004654	10611lara_IntCal20
-5187.5	0.010865	10611lara_IntCal20
-5186.5	0.021353	10611lara_IntCal20
-5185.5	0.03604	10611lara_IntCal20
-5184.5	0.05243	10611lara_IntCal20
-5183.5	0.06649	10611lara_IntCal20
-5182.5	0.07557	10611lara_IntCal20
-5181.5	0.07911	10611lara_IntCal20
-5180.5	0.07755	10611lara_IntCal20
-5179.5	0.07309	10611lara_IntCal20
-5178.5	0.0683	10611lara_IntCal20
-5177.5	0.06437	10611lara_IntCal20
-5176.5	0.06177	10611lara_IntCal20
-5175.5	0.06022	10611lara_IntCal20
-5174.5	0.05841	10611lara_IntCal20
-5173.5	0.05479	10611lara_IntCal20
-5172.5	0.04779	10611lara_IntCal20
-5171.5	0.037	10611lara_IntCal20
-5170.5	0.024576	10611lara_IntCal20
-5169.5	0.013701	10611lara_IntCal20
-5168.5	0.006311	10611lara_IntCal20
-5167.5	0.0024276	10611lara_IntCal20
-5166.5	0.0007992	10611lara_IntCal20
-5165.5	0.00023083	10611lara_IntCal20
-5164.5	0.00006075	10611lara_IntCal20
-5163.5	0.000015189	10611lara_IntCal20
-5162.5	0.000003797	10611lara_IntCal20
-5161.5	0.0000009493	10611lara_IntCal20
-5160.5	0.00000023732	10611lara_IntCal20
-5159.5	0.00000007911	10611lara_IntCal20
-5158.5	0	10611lara_IntCal20
-5157.5	0	10611lara_IntCal20
-5156.5	0	10611lara_IntCal20plus
-5155.5	0	10611lara_IntCal20plus
-5154.5	0	10611lara_IntCal20plus
-5153.5	1	10611lara_IntCal20plus
-5152.5	0	10611lara_IntCal20plus
-5151.5	0	10611lara_IntCal20plus
-5150.5	0	10611lara_IntCal20plus
