# Supplementary material for: Absolute dating of the European Neolithic using the 5259 BC rapid 14C excursion
Source: Nat Commun. 2024 May 20;15:4263. doi: 10.1038/s41467-024-48402-1 (PMC11106086; doi:10.1038/s41467-024-48402-1)
Supplement: Supplementary file 5 — Supplementary Data 3 [file 41467_2024_48402_MOESM5_ESM.zip › Supplementary_Data_3_Dispilio5259/Supplementary_Data_3/chisqDisp_b.csv]

wood_sample	BC	chi_sq
DISP-10070_LARA	5236	50.15281721
DISP-10070_LARA	5237	54.06087674
DISP-10070_LARA	5238	49.1539795
DISP-10070_LARA	5239	22.25972001
DISP-10070_LARA	5240	3.340709421
DISP-10070_LARA	5241	14.67393415
DISP-10070_LARA	5242	46.11066748
DISP-10070_LARA	5243	76.09633264
DISP-10070_LARA	5244	68.97446018
DISP-10063_LARA	5236	111.4934829
DISP-10063_LARA	5237	126.6062708
DISP-10063_LARA	5238	121.0423395
DISP-10063_LARA	5239	55.78262715
DISP-10063_LARA	5240	6.826107747
DISP-10063_LARA	5241	30.97655575
DISP-10063_LARA	5242	60.4555797
DISP-10063_LARA	5243	94.24753105
DISP-10063_LARA	5244	84.35093233
