# Supplementary material for: Absolute dating of the European Neolithic using the 5259 BC rapid 14C excursion
Source: Nat Commun. 2024 May 20;15:4263. doi: 10.1038/s41467-024-48402-1 (PMC11106086; doi:10.1038/s41467-024-48402-1)
Supplement: Supplementary file 5 — Supplementary Data 3 [file 41467_2024_48402_MOESM5_ESM.zip › Supplementary_Data_3_Dispilio5259/Supplementary_Data_3/chisqDisp_c.csv]

wood_sample	BC	chi_sq
DISP-10611_ETH	5151	248.4735799
DISP-10611_ETH	5152	195.8164539
DISP-10611_ETH	5153	147.0788849
DISP-10611_ETH	5154	75.30235529
DISP-10611_ETH	5155	5.541919551
DISP-10611_ETH	5156	82.53752519
DISP-10611_ETH	5157	134.8719997
DISP-10611_ETH	5158	196.7066786
DISP-10611_ETH	5159	243.9300486
DISP-10206_LARA	5149	120.0861583
DISP-10206_LARA	5150	86.70555738
DISP-10206_LARA	5151	52.82895168
DISP-10206_LARA	5152	31.37192779
DISP-10206_LARA	5153	9.606165742
DISP-10206_LARA	5154	27.57126213
DISP-10206_LARA	5155	43.41229353
DISP-10206_LARA	5156	59.89923729
DISP-10206_LARA	5157	61.48761225
DISP-10611_LARA	5151	284.7888826
DISP-10611_LARA	5152	238.7781778
DISP-10611_LARA	5153	174.1629837
DISP-10611_LARA	5154	92.17537586
DISP-10611_LARA	5155	12.73561091
DISP-10611_LARA	5156	56.88028866
DISP-10611_LARA	5157	108.1712544
DISP-10611_LARA	5158	148.6970319
DISP-10611_LARA	5159	161.391059
