# Supplementary material for: Absolute dating of the European Neolithic using the 5259 BC rapid 14C excursion
Source: Nat Commun. 2024 May 20;15:4263. doi: 10.1038/s41467-024-48402-1 (PMC11106086; doi:10.1038/s41467-024-48402-1)
Supplement: Supplementary file 5 — Supplementary Data 3 [file 41467_2024_48402_MOESM5_ESM.zip › Supplementary_Data_3_Dispilio5259/Supplementary_Data_3/D14C_DispBrehm_Inset.csv]

BC	Data	D14C	sig
5251	Bristlecone (ETH)	98.70437138	2.545366789
5252	Bristlecone (ETH)	104.5549537	2.584410268
5253	Bristlecone (ETH)	105.4634785	2.631449872
5254	Bristlecone (ETH)	107.0422927	2.583765814
5255	Bristlecone (ETH)	111.0991808	2.582421007
5256	Bristlecone (ETH)	110.7006914	2.571936686
5257	Bristlecone (ETH)	110.2436366	2.581798292
5258	Bristlecone (ETH)	109.4266685	2.590839968
5259	Bristlecone (ETH)	104.7252807	2.616000314
5260	Bristlecone (ETH)	88.53714005	2.589930091
5261	Bristlecone (ETH)	94.95086709	2.578574885
5262	Bristlecone (ETH)	94.91703215	2.548836874
5263	Bristlecone (ETH)	96.4512882	2.580558393
5264	Bristlecone (ETH)	96.68429081	2.574575379
5265	Bristlecone (ETH)	90.1342377	2.663655631
5266	Bristlecone (ETH)	96.87335099	2.590373375
5257	DISP-10063 (LARA)	109.1768887	2.559047055
5258	DISP-10063 (LARA)	109.2437441	2.577770157
5259	DISP-10063 (LARA)	105.6473418	2.544873938
5260	DISP-10063 (LARA)	90.8134177	2.537355843
5261	DISP-10063 (LARA)	90.03830685	2.5584457
5262	DISP-10063 (LARA)	91.21369523	2.532734101
5263	DISP-10063 (LARA)	92.20972054	2.524186333
5252	DISP-10070 (LARA)	103.2119648	3.630067361
5255	DISP-10070 (LARA)	106.465647	3.63879829
5257	DISP-10070 (LARA)	115.3219115	3.693310361
5258	DISP-10070 (LARA)	114.4505341	3.705913066
5259	DISP-10070 (LARA)	105.8905416	3.872385013
5260	DISP-10070 (LARA)	94.7704532	3.591468183
5261	DISP-10070 (LARA)	93.18255595	3.612816009
5263	DISP-10070 (LARA)	93.39153317	3.562268934
5265	DISP-10070 (LARA)	97.36200192	3.619354916
5251	DISP-10206 (LARA)	102.3528525	3.475577958
5252	DISP-10206 (LARA)	99.12660287	3.379839147
5253	DISP-10206 (LARA)	103.185895	3.602737232
5254	DISP-10206 (LARA)	104.9702411	3.41183922
5255	DISP-10206 (LARA)	105.998153	3.364891381
5256	DISP-10206 (LARA)	103.6377765	3.392300551
5257	DISP-10206 (LARA)	109.7634336	3.706610512
5258	DISP-10206 (LARA)	108.1090362	3.738714693
5259	DISP-10206 (LARA)	106.4342019	3.404798093
5260	DISP-10206 (LARA)	93.30472373	3.376611283
5261	DISP-10206 (LARA)	94.47045919	3.575383829
5262	DISP-10206 (LARA)	88.8618255	3.382681655
5263	DISP-10206 (LARA)	91.75691223	3.389745797
5264	DISP-10206 (LARA)	91.4154707	3.435928507
5265	DISP-10206 (LARA)	93.87921197	3.606701901
5251	DISP-10611 (ETH)	97.11864862	1.923990552
5252	DISP-10611 (ETH)	101.0383576	1.917461758
5253	DISP-10611 (ETH)	104.2967998	1.939222301
5254	DISP-10611 (ETH)	107.0350798	1.936998461
5255	DISP-10611 (ETH)	108.468985	1.937185648
5256	DISP-10611 (ETH)	109.9087595	1.943641264
5257	DISP-10611 (ETH)	110.6856295	1.949618512
5258	DISP-10611 (ETH)	110.1026053	1.9463801
5259	DISP-10611 (ETH)	111.3731168	1.924801879
5260	DISP-10611 (ETH)	91.81197411	1.897843075
5261	DISP-10611 (ETH)	95.78567648	1.919019101
5262	DISP-10611 (ETH)	95.81636945	1.919722685
5263	DISP-10611 (ETH)	96.42367195	1.915949008
5264	DISP-10611 (ETH)	95.05036696	1.892759546
5266	DISP-10611 (LARA)	94.68206042	3.531658174
5264	DISP-10611 (LARA)	94.85074808	3.605931889
5263	DISP-10611 (LARA)	95.67371694	2.089612991
5262	DISP-10611 (LARA)	91.83896996	2.103094625
5261	DISP-10611 (LARA)	91.47278016	2.12414323
5260	DISP-10611 (LARA)	88.60590738	2.10757828
5259	DISP-10611 (LARA)	106.7981035	2.12980658
5258	DISP-10611 (LARA)	110.065983	2.161724401
5257	DISP-10611 (LARA)	109.4177552	2.147685676
5256	DISP-10611 (LARA)	104.9005025	2.15778511
5255	DISP-10611 (LARA)	107.4980467	2.155886447
5254	DISP-10611 (LARA)	105.4299903	2.188529877
5253	DISP-10611 (LARA)	101.8019137	3.974063458
5252	DISP-10611 (LARA)	101.5930524	4.048131213
5251	DISP-10611 (LARA)	97.8069696	4.003092977
5251	IriOak (BRAMS)	101.1298043	2.484703501
5253	IriOak (BRAMS)	104.8135221	2.318024564
5254	IriOak (BRAMS)	109.2730809	2.151004617
5256	IriOak (BRAMS)	105.7882591	2.103713395
5257	IriOak (BRAMS)	109.5322441	2.414781319
5258	IriOak (BRAMS)	116.0508665	2.462896672
5259	IriOak (BRAMS)	106.6679001	2.415365587
5260	IriOak (BRAMS)	92.0686532	2.630914408
5261	IriOak (BRAMS)	93.44461639	2.296348512
5262	IriOak (BRAMS)	91.78265128	2.129163967
5263	IriOak (BRAMS)	95.3840067	2.296904125
5264	IriOak (BRAMS)	93.31504943	2.632187687
5265	IriOak (BRAMS)	94.3088554	2.393187367
5266	IriOak (BRAMS)	97.16979778	2.130194415
5252	IriOak (ETH)	103.4672879	2.205155692
5253	IriOak (ETH)	105.8262096	2.207583855
5254	IriOak (ETH)	107.8329068	2.204384346
5255	IriOak (ETH)	106.2642306	2.196497304
5256	IriOak (ETH)	111.6989784	2.211470411
5257	IriOak (ETH)	109.3655031	2.221925995
5258	IriOak (ETH)	114.742144	2.214081997
5259	IriOak (ETH)	112.9633334	2.466718321
5261	IriOak (ETH)	90.82643576	2.429741785
5262	IriOak (ETH)	91.89256936	2.422220253
5263	IriOak (ETH)	88.60278056	2.48222855
5264	IriOak (ETH)	95.94484018	2.414958894
5265	IriOak (ETH)	94.20196484	2.419816918
5266	IriOak (ETH)	92.88484582	2.418168411
5251	SibLarch (ETH)	98.8270413	2.260461733
5252	SibLarch (ETH)	103.7661194	2.252738239
5253	SibLarch (ETH)	106.4395478	2.251382008
5254	SibLarch (ETH)	105.2082775	2.296693801
5255	SibLarch (ETH)	108.6917348	2.419410552
5256	SibLarch (ETH)	112.8475841	2.309859217
5257	SibLarch (ETH)	111.7854641	2.294806662
5258	SibLarch (ETH)	112.1677256	2.321557839
5259	SibLarch (ETH)	110.9292549	2.40980905
5260	SibLarch (ETH)	89.54196397	2.364622459
5261	SibLarch (ETH)	96.20716843	2.272804653
5262	SibLarch (ETH)	92.19163352	2.27823484
5263	SibLarch (ETH)	95.66227126	2.273005273
5264	SibLarch (ETH)	94.81909032	2.289321323
5265	SibLarch (ETH)	97.8544501	2.296246617
5266	SibLarch (ETH)	96.08272056	2.296072044
