# Supplementary material for: Absolute dating of the European Neolithic using the 5259 BC rapid 14C excursion
Source: Nat Commun. 2024 May 20;15:4263. doi: 10.1038/s41467-024-48402-1 (PMC11106086; doi:10.1038/s41467-024-48402-1)
Supplement: Supplementary file 5 — Supplementary Data 3 [file 41467_2024_48402_MOESM5_ESM.zip › Supplementary_Data_3_Dispilio5259/Supplementary_Data_3/D14C_DispBrehm5259.csv]

BC	Data	D14C	sig
5257	DISP-10063 (LARA)	109.1768887	2.559047055
5258	DISP-10063 (LARA)	109.2437441	2.577770157
5259	DISP-10063 (LARA)	105.6473418	2.544873938
5260	DISP-10063 (LARA)	90.8134177	2.537355843
5261	DISP-10063 (LARA)	90.03830685	2.5584457
5262	DISP-10063 (LARA)	91.21369523	2.532734101
5263	DISP-10063 (LARA)	92.20972054	2.524186333
5249	DISP-10070 (LARA)	99.09672111	3.613672542
5252	DISP-10070 (LARA)	103.2119648	3.630067361
5255	DISP-10070 (LARA)	106.465647	3.63879829
5257	DISP-10070 (LARA)	115.3219115	3.693310361
5258	DISP-10070 (LARA)	114.4505341	3.705913066
5259	DISP-10070 (LARA)	105.8905416	3.872385013
5260	DISP-10070 (LARA)	94.7704532	3.591468183
5261	DISP-10070 (LARA)	93.18255595	3.612816009
5263	DISP-10070 (LARA)	93.39153317	3.562268934
5265	DISP-10070 (LARA)	97.36200192	3.619354916
5267	DISP-10070 (LARA)	95.17617777	3.537454692
5215	DISP-10206 (LARA)	85.64027319	3.67855125
5217	DISP-10206 (LARA)	80.28131088	3.572734539
5221	DISP-10206 (LARA)	85.89639533	3.558459779
5225	DISP-10206 (LARA)	89.58115364	3.66623379
5229	DISP-10206 (LARA)	88.96814731	3.569521082
5233	DISP-10206 (LARA)	90.28290677	3.640801462
5237	DISP-10206 (LARA)	88.41594596	3.596050258
5241	DISP-10206 (LARA)	89.44155283	3.618527368
5245	DISP-10206 (LARA)	90.6982092	3.639749183
5246	DISP-10206 (LARA)	94.90873822	3.348102654
5247	DISP-10206 (LARA)	94.74377509	3.34577636
5248	DISP-10206 (LARA)	96.59701937	3.375812041
5249	DISP-10206 (LARA)	93.12784252	3.568317574
5250	DISP-10206 (LARA)	95.38503455	3.396989012
5251	DISP-10206 (LARA)	102.3528525	3.475577958
5252	DISP-10206 (LARA)	99.12660287	3.379839147
5253	DISP-10206 (LARA)	103.185895	3.602737232
5254	DISP-10206 (LARA)	104.9702411	3.41183922
5255	DISP-10206 (LARA)	105.998153	3.364891381
5256	DISP-10206 (LARA)	103.6377765	3.392300551
5257	DISP-10206 (LARA)	109.7634336	3.706610512
5258	DISP-10206 (LARA)	108.1090362	3.738714693
5259	DISP-10206 (LARA)	106.4342019	3.404798093
5260	DISP-10206 (LARA)	93.30472373	3.376611283
5261	DISP-10206 (LARA)	94.47045919	3.575383829
5262	DISP-10206 (LARA)	88.8618255	3.382681655
5263	DISP-10206 (LARA)	91.75691223	3.389745797
5264	DISP-10206 (LARA)	91.4154707	3.435928507
5265	DISP-10206 (LARA)	93.87921197	3.606701901
5269	DISP-10206 (LARA)	92.16216586	3.61317221
5273	DISP-10206 (LARA)	100.4408722	3.625368018
5277	DISP-10206 (LARA)	98.42004918	3.642183559
5281	DISP-10206 (LARA)	98.7866816	3.639335529
5285	DISP-10206 (LARA)	105.5466117	3.597858505
5289	DISP-10206 (LARA)	109.0916168	3.629258872
5245	DISP-10611 (ETH)	96.86988526	1.902271877
5246	DISP-10611 (ETH)	94.75853653	1.916993615
5247	DISP-10611 (ETH)	94.03389959	1.916336666
5248	DISP-10611 (ETH)	96.19660868	1.907583288
5249	DISP-10611 (ETH)	95.05506823	1.914973078
5250	DISP-10611 (ETH)	97.71715662	1.919096343
5251	DISP-10611 (ETH)	97.11864862	1.923990552
5252	DISP-10611 (ETH)	101.0383576	1.917461758
5253	DISP-10611 (ETH)	104.2967998	1.939222301
5254	DISP-10611 (ETH)	107.0350798	1.936998461
5255	DISP-10611 (ETH)	108.468985	1.937185648
5256	DISP-10611 (ETH)	109.9087595	1.943641264
5257	DISP-10611 (ETH)	110.6856295	1.949618512
5258	DISP-10611 (ETH)	110.1026053	1.9463801
5259	DISP-10611 (ETH)	111.3731168	1.924801879
5260	DISP-10611 (ETH)	91.81197411	1.897843075
5261	DISP-10611 (ETH)	95.78567648	1.919019101
5262	DISP-10611 (ETH)	95.81636945	1.919722685
5263	DISP-10611 (ETH)	96.42367195	1.915949008
5264	DISP-10611 (ETH)	95.05036696	1.892759546
5266	DISP-10611 (LARA)	94.68206042	3.531658174
5264	DISP-10611 (LARA)	94.85074808	3.605931889
5263	DISP-10611 (LARA)	95.67371694	2.089612991
5262	DISP-10611 (LARA)	91.83896996	2.103094625
5261	DISP-10611 (LARA)	91.47278016	2.12414323
5260	DISP-10611 (LARA)	88.60590738	2.10757828
5259	DISP-10611 (LARA)	106.7981035	2.12980658
5258	DISP-10611 (LARA)	110.065983	2.161724401
5257	DISP-10611 (LARA)	109.4177552	2.147685676
5256	DISP-10611 (LARA)	104.9005025	2.15778511
5255	DISP-10611 (LARA)	107.4980467	2.155886447
5254	DISP-10611 (LARA)	105.4299903	2.188529877
5253	DISP-10611 (LARA)	101.8019137	3.974063458
5252	DISP-10611 (LARA)	101.5930524	4.048131213
5251	DISP-10611 (LARA)	97.8069696	4.003092977
5250	DISP-10611 (LARA)	97.10469706	3.990301151
5249	DISP-10611 (LARA)	96.98705486	4.68372341
5248	DISP-10611 (LARA)	95.93041808	3.986952638
5247	DISP-10611 (LARA)	99.4251711	4.028202294
5246	DISP-10611 (LARA)	90.73356789	3.996781587
5245	DISP-10611 (LARA)	97.54034456	4.015397534
5243	DISP-10611 (LARA)	94.072604	4.016189087
5241	DISP-10611 (LARA)	92.44181807	4.234477654
5239	DISP-10611 (LARA)	90.26750677	3.989393407
5237	DISP-10611 (LARA)	97.57360621	3.803380234
5235	DISP-10611 (LARA)	90.0247215	3.812560477
5233	DISP-10611 (LARA)	90.33345171	3.861997381
5231	DISP-10611 (LARA)	91.54645707	4.774422043
5229	DISP-10611 (LARA)	85.84291673	3.865749721
5227	DISP-10611 (LARA)	85.74339417	3.942183786
5225	DISP-10611 (LARA)	92.63310757	3.991951195
5223	DISP-10611 (LARA)	89.41220316	3.958367509
5212	IriOak (BRAMS)	90.95382459	2.116325342
5213	IriOak (BRAMS)	91.87059729	2.40196311
5214	IriOak (BRAMS)	85.05755164	2.616315885
5215	IriOak (BRAMS)	89.16133495	2.117093472
5216	IriOak (BRAMS)	86.93783697	2.402834914
5217	IriOak (BRAMS)	91.20936217	2.498298876
5218	IriOak (BRAMS)	93.67339366	2.6175821
5220	IriOak (BRAMS)	90.86756075	2.284988018
5221	IriOak (BRAMS)	98.83131485	2.856580541
5222	IriOak (BRAMS)	96.20254544	2.404579469
5223	IriOak (BRAMS)	89.21578459	2.119143181
5224	IriOak (BRAMS)	92.34804544	2.28609388
5225	IriOak (BRAMS)	94.5998429	2.453084939
5226	IriOak (BRAMS)	91.73103264	2.286647012
5227	IriOak (BRAMS)	84.69264108	2.382212112
5228	IriOak (BRAMS)	92.37638246	2.620750318
5230	IriOak (BRAMS)	89.92398089	2.383076747
5231	IriOak (BRAMS)	88.50664192	2.097361225
5232	IriOak (BRAMS)	91.18882785	2.28830721
5233	IriOak (BRAMS)	94.63450811	2.383941695
5234	IriOak (BRAMS)	93.2887036	2.288860878
5235	IriOak (BRAMS)	91.32258265	2.408363687
5237	IriOak (BRAMS)	93.90017618	2.122734949
5238	IriOak (BRAMS)	90.59755256	2.623922371
5240	IriOak (BRAMS)	94.86984278	2.40982074
5241	IriOak (BRAMS)	94.54890193	2.123762285
5242	IriOak (BRAMS)	97.09171352	2.410403808
5243	IriOak (BRAMS)	98.44171073	2.291354039
5244	IriOak (BRAMS)	98.0732951	2.625827445
5245	IriOak (BRAMS)	93.74168257	2.12479012
5246	IriOak (BRAMS)	93.58746948	2.507078105
5247	IriOak (BRAMS)	97.27785454	2.626780501
5249	IriOak (BRAMS)	102.9892633	2.460216859
5250	IriOak (BRAMS)	97.84333585	2.412737492
5251	IriOak (BRAMS)	101.1298043	2.484703501
5253	IriOak (BRAMS)	104.8135221	2.318024564
5254	IriOak (BRAMS)	109.2730809	2.151004617
5256	IriOak (BRAMS)	105.7882591	2.103713395
5257	IriOak (BRAMS)	109.5322441	2.414781319
5258	IriOak (BRAMS)	116.0508665	2.462896672
5259	IriOak (BRAMS)	106.6679001	2.415365587
5260	IriOak (BRAMS)	92.0686532	2.630914408
5261	IriOak (BRAMS)	93.44461639	2.296348512
5262	IriOak (BRAMS)	91.78265128	2.129163967
5263	IriOak (BRAMS)	95.3840067	2.296904125
5264	IriOak (BRAMS)	93.31504943	2.632187687
5265	IriOak (BRAMS)	94.3088554	2.393187367
5266	IriOak (BRAMS)	97.16979778	2.130194415
5268	IriOak (BRAMS)	97.91407469	2.513758784
5269	IriOak (BRAMS)	97.78351154	2.394345594
5270	IriOak (BRAMS)	96.26401229	2.634098763
5271	IriOak (BRAMS)	98.14492274	2.131483177
5272	IriOak (BRAMS)	97.31967967	2.275453901
5274	IriOak (BRAMS)	98.13621431	2.419752109
5275	IriOak (BRAMS)	101.0005918	2.467966506
5277	IriOak (BRAMS)	98.00752171	2.396663731
5278	IriOak (BRAMS)	103.8690671	2.30107551
5279	IriOak (BRAMS)	103.6909607	2.636967977
5280	IriOak (BRAMS)	102.4818556	2.493434955
5281	IriOak (BRAMS)	105.2048725	2.13406304
5283	IriOak (BRAMS)	104.8007293	2.494339958
5284	IriOak (BRAMS)	103.4951609	2.398693942
5285	IriOak (BRAMS)	100.6299207	2.159085701
5287	IriOak (BRAMS)	100.2483412	2.303581976
5288	IriOak (BRAMS)	98.84553137	2.279862092
5289	IriOak (BRAMS)	101.5466142	2.472149499
5291	IriOak (BRAMS)	105.342206	2.136646026
5292	IriOak (BRAMS)	101.730334	2.112894334
5293	IriOak (BRAMS)	98.59783334	2.641437413
5294	IriOak (BRAMS)	99.30711425	2.401597226
5295	IriOak (BRAMS)	96.94213437	2.137680095
5247	SibLarch (ETH)	95.20896309	2.278708861
5248	SibLarch (ETH)	96.08958252	2.284897614
5249	SibLarch (ETH)	96.32677226	2.273632266
5250	SibLarch (ETH)	96.77179518	2.248641475
5251	SibLarch (ETH)	98.8270413	2.260461733
5252	SibLarch (ETH)	103.7661194	2.252738239
5253	SibLarch (ETH)	106.4395478	2.251382008
5254	SibLarch (ETH)	105.2082775	2.296693801
5255	SibLarch (ETH)	108.6917348	2.419410552
5256	SibLarch (ETH)	112.8475841	2.309859217
5257	SibLarch (ETH)	111.7854641	2.294806662
5258	SibLarch (ETH)	112.1677256	2.321557839
5259	SibLarch (ETH)	110.9292549	2.40980905
5260	SibLarch (ETH)	89.54196397	2.364622459
5261	SibLarch (ETH)	96.20716843	2.272804653
5262	SibLarch (ETH)	92.19163352	2.27823484
5263	SibLarch (ETH)	95.66227126	2.273005273
5264	SibLarch (ETH)	94.81909032	2.289321323
5265	SibLarch (ETH)	97.8544501	2.296246617
5266	SibLarch (ETH)	96.08272056	2.296072044
5267	SibLarch (ETH)	94.7640669	2.296233975
5268	SibLarch (ETH)	96.06912803	2.287722074
5269	SibLarch (ETH)	95.05774896	2.269247518
5270	SibLarch (ETH)	96.4260949	2.273993389
5271	SibLarch (ETH)	97.91602122	2.290655259
5272	SibLarch (ETH)	94.75064668	2.278809732
5250	Bristlecone (ETH)	100.3880642	2.601893077
5251	Bristlecone (ETH)	98.70437138	2.545366789
5252	Bristlecone (ETH)	104.5549537	2.584410268
5253	Bristlecone (ETH)	105.4634785	2.631449872
5254	Bristlecone (ETH)	107.0422927	2.583765814
5255	Bristlecone (ETH)	111.0991808	2.582421007
5256	Bristlecone (ETH)	110.7006914	2.571936686
5257	Bristlecone (ETH)	110.2436366	2.581798292
5258	Bristlecone (ETH)	109.4266685	2.590839968
5259	Bristlecone (ETH)	104.7252807	2.616000314
5260	Bristlecone (ETH)	88.53714005	2.589930091
5261	Bristlecone (ETH)	94.95086709	2.578574885
5262	Bristlecone (ETH)	94.91703215	2.548836874
5263	Bristlecone (ETH)	96.4512882	2.580558393
5264	Bristlecone (ETH)	96.68429081	2.574575379
5265	Bristlecone (ETH)	90.1342377	2.663655631
5266	Bristlecone (ETH)	96.87335099	2.590373375
5267	Bristlecone (ETH)	95.32918068	2.593956869
5268	Bristlecone (ETH)	92.06025177	2.590800772
5269	Bristlecone (ETH)	92.24794839	2.532364315
5270	Bristlecone (ETH)	95.49658789	2.576862497
5216	IriOak (ETH)	89.20698935	2.131469011
5217	IriOak (ETH)	91.65593995	2.133999904
5223	IriOak (ETH)	93.30035602	2.080449266
5224	IriOak (ETH)	89.32079402	2.091755575
5225	IriOak (ETH)	89.6695575	2.117399161
5226	IriOak (ETH)	94.71293911	2.158214349
5227	IriOak (ETH)	92.01785812	2.149595004
5230	IriOak (ETH)	91.78992732	2.136330287
5231	IriOak (ETH)	94.12032971	2.11305123
5235	IriOak (ETH)	92.87022156	2.141688341
5237	IriOak (ETH)	93.49201569	2.139411172
5238	IriOak (ETH)	94.33794841	2.116621087
5239	IriOak (ETH)	91.76274736	2.425414244
5240	IriOak (ETH)	97.39503769	2.19043346
5241	IriOak (ETH)	95.92721963	2.185554282
5242	IriOak (ETH)	98.74349057	2.179218348
5243	IriOak (ETH)	96.14245466	2.194323701
5244	IriOak (ETH)	96.34795977	2.186866189
5245	IriOak (ETH)	98.43145162	2.190711992
5246	IriOak (ETH)	101.1702887	2.199541389
5247	IriOak (ETH)	97.61439985	2.192382772
5248	IriOak (ETH)	98.70293166	2.189611834
5249	IriOak (ETH)	101.6204388	2.19885614
5250	IriOak (ETH)	98.13938527	2.205713585
5252	IriOak (ETH)	103.4672879	2.205155692
5253	IriOak (ETH)	105.8262096	2.207583855
5254	IriOak (ETH)	107.8329068	2.204384346
5255	IriOak (ETH)	106.2642306	2.196497304
5256	IriOak (ETH)	111.6989784	2.211470411
5257	IriOak (ETH)	109.3655031	2.221925995
5258	IriOak (ETH)	114.742144	2.214081997
5259	IriOak (ETH)	112.9633334	2.466718321
5261	IriOak (ETH)	90.82643576	2.429741785
5262	IriOak (ETH)	91.89256936	2.422220253
5263	IriOak (ETH)	88.60278056	2.48222855
5264	IriOak (ETH)	95.94484018	2.414958894
5265	IriOak (ETH)	94.20196484	2.419816918
5266	IriOak (ETH)	92.88484582	2.418168411
5267	IriOak (ETH)	93.24306132	2.417798543
5268	IriOak (ETH)	95.22999822	2.417009391
5269	IriOak (ETH)	91.98371579	2.41305976
5270	IriOak (ETH)	96.16366782	2.424544672
5271	IriOak (ETH)	97.32804593	2.427445687
5272	IriOak (ETH)	99.29320418	2.424340841
5273	IriOak (ETH)	96.0532706	2.42699957
5274	IriOak (ETH)	100.5008079	2.426673345
5275	IriOak (ETH)	98.06678484	2.501833545
5276	IriOak (ETH)	98.35819961	2.444376547
5277	IriOak (ETH)	97.78584164	2.432968013
5278	IriOak (ETH)	98.78476486	2.43447458
5279	IriOak (ETH)	100.4008458	2.492076658
5281	IriOak (ETH)	103.7925286	2.494701548
5282	IriOak (ETH)	101.5443522	2.488897066
5283	IriOak (ETH)	96.72322548	2.478158575
5284	IriOak (ETH)	100.9859042	2.500993092
5285	IriOak (ETH)	100.41263	2.481633752
5286	IriOak (ETH)	102.7701051	2.493424261
5287	IriOak (ETH)	107.4469186	2.087460583
5288	IriOak (ETH)	102.7964219	2.053207349
5289	IriOak (ETH)	100.8947589	2.04883002
5290	IriOak (ETH)	102.0640233	2.065521508
5291	IriOak (ETH)	106.5670911	2.111010228
5292	IriOak (ETH)	103.7969543	2.103650683
5293	IriOak (ETH)	103.8170601	2.097065687
5294	IriOak (ETH)	99.45700967	2.089901267
5295	IriOak (ETH)	98.2865483	2.081367096
