# Supplementary material for: Absolute dating of the European Neolithic using the 5259 BC rapid 14C excursion
Source: Nat Commun. 2024 May 20;15:4263. doi: 10.1038/s41467-024-48402-1 (PMC11106086; doi:10.1038/s41467-024-48402-1)
Supplement: Supplementary file 5 — Supplementary Data 3 [file 41467_2024_48402_MOESM5_ESM.zip › Supplementary_Data_3_Dispilio5259/Supplementary_Data_3/IntCal20_D14C-Inset.csv]

BC_IntCal	Source	IntCal_d14C	IntCal_d14C_sig
5251	IntCal20	90.9	3.4
5256	IntCal20	92.9	3.1
5261	IntCal20	94.9	3
5266	IntCal20	96.9	2.9
