# Supplementary material for: Absolute dating of the European Neolithic using the 5259 BC rapid 14C excursion
Source: Nat Commun. 2024 May 20;15:4263. doi: 10.1038/s41467-024-48402-1 (PMC11106086; doi:10.1038/s41467-024-48402-1)
Supplement: Supplementary file 5 — Supplementary Data 3 [file 41467_2024_48402_MOESM5_ESM.zip › Supplementary_Data_3_Dispilio5259/Supplementary_Data_3/intcal20plus.txt]

##Atmospheric data from Reimer et al., 2020 and Brehm et al., 2022
# Reimer et al. 2020
# Reimer P, Austin WEN, Bard E, Bayliss A, Blackwell PG, Bronk Ramsey C, Butzin M, Cheng H,
# Edwards RL, Friedrich M, Grootes PM, Guilderson TP, Hajdas I, Heaton TJ, Hogg AG, Hughen KA,
# Kromer B, Manning SW, Muscheler R, Palmer JG, Pearson C, van der Plicht J, Reimer RW,
# Richards DA, Scott EM, Southon JR, Turney CSM, Wacker L, Adolphi F, Büntgen U, Capano M,
# Fahrni S, Fogtmann-Schulz A, Friedrich R, Köhler P, Kudsk S, Miyake F, Olsen J, Reinig F,
# Sakamoto M, Sookdeo A, Talamo S. 2020.
# The IntCal20 Northern Hemisphere radiocarbon age calibration curve (0-55 cal kBP).
# Radiocarbon 62. doi: 10.1017/RDC.2020.41.
# Brehm et al. 2022
# Brehm, N., Christl, M., Knowles, T.D.J. et al. 
# Tree-rings reveal two strong solar proton events in 7176 and 5259 BCE
# DOI https://doi.org/10.1038/s41467-022-28804-9
# CAL BP, 14C age,Sigma,Delta 14C,Sigma
55000,50100,1024,528.5,193.9
54980,50081,1018,528.3,192.7
54960,50063,1013,527.9,191.7
54940,50043,1007,527.8,190.6
54920,50027,1003,527.0,189.5
54900,50009,997,526.6,188.4
54880,49992,991,526.0,187.1
54860,49976,987,525.3,186.2
54840,49959,982,524.7,185.0
54820,49943,976,523.9,184.0
54800,49928,971,522.9,182.7
54780,49913,966,521.9,181.6
54760,49897,960,521.1,180.4
54740,49884,955,520.0,179.3
54720,49868,949,519.0,178.1
54700,49854,945,518.0,177.2
54680,49841,940,516.7,176.1
54660,49828,934,515.2,174.7
54640,49816,928,513.8,173.5
54620,49804,924,512.4,172.4
54600,49792,917,510.8,171.0
54580,49781,911,509.1,169.8
54560,49769,907,507.5,168.7
54540,49758,900,505.8,167.3
54520,49747,895,504.1,166.1
54500,49738,889,502.0,164.7
54480,49728,883,500.1,163.5
54460,49719,876,498.0,162.0
54440,49711,872,495.9,160.9
54420,49702,865,493.8,159.5
54400,49695,859,491.3,158.2
54380,49688,853,489.0,156.8
54360,49681,847,486.5,155.5
54340,49674,839,484.1,153.8
54320,49668,833,481.4,152.5
54300,49663,827,478.7,151.0
54280,49658,820,476.0,149.4
54260,49654,811,472.9,147.6
54240,49650,806,470.1,146.4
54220,49647,799,466.9,144.7
54200,49644,792,463.7,143.2
54180,49642,783,460.4,141.4
54160,49640,776,457.2,139.7
54140,49639,768,453.7,138.0
54120,49639,760,450.1,136.2
54100,49639,752,446.4,134.5
54080,49638,743,442.9,132.7
54060,49640,736,439.0,131.0
54040,49642,727,435.0,129.1
54020,49644,718,431.1,127.3
54000,49647,710,426.9,125.5
53980,49650,701,422.8,123.5
53960,49654,691,418.4,121.4
53940,49659,682,414.0,119.6
53920,49664,674,409.6,117.7
53900,49671,664,404.9,115.7
53880,49678,655,400.1,113.8
53860,49685,646,395.3,111.7
53840,49694,636,390.3,109.7
53820,49703,627,385.3,107.7
53800,49713,617,380.1,105.6
53780,49723,607,375.0,103.7
53760,49735,598,369.4,101.7
53740,49746,589,364.1,99.9
53720,49758,580,358.6,98.0
53700,49773,572,352.8,96.1
53680,49786,564,347.2,94.3
53660,49801,554,341.3,92.4
53640,49816,548,335.5,91.0
53620,49831,539,329.7,89.1
53600,49848,533,323.7,87.6
53580,49864,527,317.8,86.3
53560,49880,521,311.8,84.9
53540,49898,516,305.8,83.7
53520,49914,512,300.0,82.7
53500,49931,509,294.0,81.9
53480,49948,506,288.1,81.0
53460,49965,505,282.3,80.4
53440,49982,503,276.5,79.8
53420,49999,502,270.7,79.3
53400,50016,504,265.0,79.2
53380,50033,505,259.3,79.0
53360,50048,505,253.8,78.7
53340,50064,509,248.4,79.0
53320,50078,512,243.2,79.1
53300,50094,515,237.8,79.2
53280,50107,519,232.9,79.5
53260,50120,524,227.9,79.9
53240,50132,528,223.2,80.3
53220,50143,533,218.7,80.7
53200,50154,537,214.1,81.1
53180,50164,543,209.7,81.5
53160,50171,548,205.7,82.0
53140,50178,552,201.8,82.3
53120,50184,556,198.0,82.7
53100,50188,561,194.6,83.2
53080,50191,564,191.4,83.5
53060,50193,568,188.1,83.7
53040,50192,570,185.5,83.9
53020,50189,571,183.0,83.9
53000,50187,573,180.5,84.0
52980,50180,573,178.8,83.9
52960,50172,572,177.0,83.6
52940,50163,571,175.5,83.3
52920,50151,568,174.4,82.9
52900,50137,566,173.6,82.6
52880,50121,562,172.9,82.0
52860,50103,559,172.7,81.4
52840,50085,553,172.5,80.5
52820,50064,548,172.7,79.9
52800,50042,543,173.0,79.1
52780,50019,538,173.5,78.5
52760,49993,532,174.4,77.7
52740,49968,525,175.1,76.7
52720,49939,519,176.4,75.9
52700,49912,514,177.5,75.2
52680,49882,508,179.0,74.5
52660,49851,503,180.6,73.9
52640,49819,498,182.5,73.2
52620,49787,493,184.3,72.6
52600,49754,489,186.2,72.1
52580,49720,486,188.4,71.9
52560,49686,484,190.5,71.5
52540,49651,481,192.8,71.3
52520,49616,479,195.2,71.2
52500,49579,478,197.6,71.1
52480,49543,477,200.2,71.1
52460,49506,477,202.7,71.3
52440,49469,477,205.4,71.4
52420,49433,478,208.0,71.7
52400,49396,481,210.6,72.2
52380,49358,482,213.4,72.6
52360,49322,484,215.9,73.1
52340,49285,488,218.7,73.8
52320,49248,490,221.3,74.2
52300,49211,493,224.0,74.8
52280,49175,495,226.6,75.3
52260,49139,498,229.1,75.9
52240,49103,501,231.7,76.6
52220,49069,504,233.9,77.0
52200,49035,506,236.2,77.6
52180,49000,509,238.6,78.1
52160,48967,510,240.7,78.4
52140,48934,511,242.8,78.7
52120,48904,512,244.5,79.0
52100,48873,512,246.3,79.1
52080,48842,511,248.1,79.1
52060,48813,511,249.6,79.2
52040,48784,509,251.0,78.9
52020,48757,507,252.2,78.7
52000,48730,504,253.4,78.3
51980,48705,501,254.1,77.9
51960,48681,497,254.9,77.4
51940,48658,494,255.3,76.8
51920,48636,488,255.7,76.0
51900,48613,484,256.2,75.5
51880,48593,479,256.3,74.6
51860,48572,475,256.5,74.0
51840,48554,470,256.2,73.2
51820,48534,465,256.2,72.5
51800,48516,461,255.9,71.9
51780,48500,456,255.4,71.1
51760,48483,453,255.0,70.5
51740,48468,449,254.3,70.0
51720,48454,445,253.4,69.3
51700,48440,444,252.5,69.0
51680,48428,440,251.4,68.4
51660,48415,439,250.3,68.2
51640,48403,438,249.2,68.0
51620,48390,437,248.1,67.8
51600,48380,439,246.7,68.0
51580,48370,439,245.3,68.0
51560,48361,440,243.7,67.9
51540,48352,442,242.0,68.2
51520,48343,443,240.4,68.3
51500,48335,447,238.8,68.8
51480,48328,449,236.8,69.0
51460,48320,452,235.1,69.3
51440,48313,455,233.1,69.6
51420,48307,457,231.2,69.9
51400,48303,461,228.9,70.3
51380,48295,462,227.0,70.4
51360,48290,465,224.9,70.7
51340,48287,467,222.5,70.8
51320,48282,468,220.3,70.8
51300,48276,469,218.2,70.9
51280,48271,470,216.1,70.9
51260,48268,469,213.5,70.6
51240,48263,468,211.3,70.3
51220,48260,467,208.9,70.0
51200,48256,463,206.6,69.3
51180,48252,460,204.1,68.7
51160,48249,456,201.7,68.0
51140,48246,451,199.2,67.0
51120,48242,445,196.9,66.1
51100,48239,438,194.4,64.9
51080,48235,432,192.0,63.8
51060,48232,425,189.5,62.7
51040,48228,419,187.1,61.6
51020,48225,413,184.7,60.7
51000,48221,407,182.4,59.6
50980,48217,402,180.0,58.8
50960,48214,398,177.7,58.0
50940,48209,396,175.5,57.6
50920,48204,394,173.3,57.3
50900,48201,392,171.0,56.9
50880,48195,393,168.9,56.9
50860,48191,393,166.7,56.8
50840,48186,394,164.7,56.9
50820,48180,396,162.8,57.1
50800,48175,397,160.7,57.2
50780,48168,399,159.0,57.4
50760,48161,401,157.0,57.4
50740,48152,401,155.6,57.4
50720,48145,401,153.8,57.4
50700,48137,400,152.2,57.1
50680,48128,398,150.7,56.8
50660,48117,395,149.5,56.3
50640,48106,391,148.3,55.7
50620,48095,387,147.0,55.1
50600,48082,383,146.0,54.5
50580,48070,380,144.9,54.1
50560,48058,377,143.9,53.6
50540,48042,376,143.3,53.4
50520,48030,376,142.3,53.3
50500,48016,375,141.6,53.2
50480,48003,375,140.6,53.2
50460,47989,376,139.8,53.2
50440,47976,376,138.9,53.1
50420,47963,373,138.1,52.8
50400,47949,371,137.2,52.4
50380,47937,368,136.1,51.9
50360,47923,366,135.4,51.6
50340,47909,363,134.5,51.2
50320,47895,363,133.9,51.1
50300,47880,362,133.2,51.0
50280,47864,360,132.7,50.6
50260,47846,359,132.5,50.5
50240,47828,357,132.2,50.3
50220,47808,357,132.4,50.2
50200,47787,356,132.6,50.0
50180,47766,356,132.8,50.1
50160,47743,358,133.2,50.4
50140,47719,360,133.9,50.6
50120,47695,362,134.6,50.9
50100,47669,364,135.5,51.3
50080,47643,362,136.5,51.1
50060,47616,362,137.5,51.0
50040,47588,360,138.7,50.8
50020,47560,356,139.9,50.4
50000,47531,354,141.3,50.1
49980,47502,352,142.6,49.9
49960,47473,350,143.9,49.7
49940,47446,350,145.1,49.7
49920,47417,351,146.5,49.9
49900,47390,352,147.6,50.2
49880,47363,353,148.7,50.4
49860,47335,353,149.8,50.5
49840,47311,352,150.5,50.4
49820,47285,353,151.4,50.5
49800,47262,350,152.0,50.2
49780,47239,349,152.4,50.0
49760,47217,347,152.7,49.8
49740,47196,346,153.0,49.6
49720,47175,344,153.2,49.3
49700,47157,343,153.0,49.2
49680,47139,343,152.8,49.2
49660,47122,344,152.4,49.3
49640,47107,346,151.8,49.5
49620,47092,348,151.2,49.8
49600,47079,352,150.4,50.3
49580,47067,356,149.3,50.8
49560,47057,361,148.0,51.5
49540,47046,365,146.8,52.0
49520,47038,368,145.2,52.4
49500,47030,371,143.5,52.7
49480,47024,372,141.6,52.8
49460,47019,372,139.6,52.7
49440,47016,371,137.3,52.4
49420,47013,370,134.9,52.2
49400,47013,369,132.2,51.9
49380,47011,368,129.7,51.7
49360,47010,368,127.1,51.5
49340,47010,368,124.4,51.5
49320,47010,371,121.7,51.7
49300,47010,374,119.0,52.0
49280,47009,377,116.5,52.3
49260,47007,379,114.1,52.5
49240,47004,381,111.8,52.6
49220,47001,381,109.5,52.6
49200,46994,381,107.8,52.4
49180,46989,379,105.9,52.1
49160,46979,379,104.4,52.0
49140,46972,378,102.8,51.8
49120,46961,378,101.7,51.7
49100,46950,378,100.5,51.8
49080,46936,378,99.7,51.7
49060,46921,381,99.1,52.0
49040,46905,382,98.7,52.1
49020,46888,385,98.4,52.6
49000,46870,387,98.2,52.8
48980,46849,387,98.3,52.8
48960,46828,386,98.7,52.7
48940,46805,384,99.0,52.4
48920,46782,381,99.5,52.1
48900,46757,377,100.3,51.6
48880,46733,374,100.9,51.2
48860,46706,371,101.9,50.8
48840,46678,368,103.1,50.5
48820,46651,365,104.1,50.1
48800,46624,364,105.1,50.0
48780,46596,362,106.3,49.8
48760,46569,362,107.4,49.8
48740,46541,362,108.5,49.9
48720,46514,361,109.6,49.9
48700,46487,360,110.6,49.7
48680,46461,360,111.5,49.7
48660,46435,356,112.4,49.2
48640,46410,352,113.1,48.6
48620,46385,347,113.9,47.9
48600,46360,341,114.6,47.2
48580,46336,336,115.2,46.5
48560,46312,330,115.8,45.8
48540,46291,326,116.0,45.2
48520,46267,322,116.6,44.7
48500,46246,322,116.9,44.7
48480,46224,322,117.2,44.7
48460,46202,323,117.6,44.9
48440,46180,326,117.9,45.4
48420,46158,330,118.3,46.0
48400,46137,335,118.6,46.6
48380,46115,339,119.0,47.1
48360,46092,342,119.4,47.6
48340,46071,344,119.7,47.9
48320,46048,346,120.2,48.3
48300,46025,347,120.7,48.4
48280,46002,348,121.2,48.6
48260,45979,350,121.8,48.9
48240,45955,352,122.3,49.1
48220,45931,355,123.1,49.6
48200,45907,359,123.7,50.2
48180,45883,364,124.4,50.9
48160,45857,369,125.2,51.5
48140,45833,373,125.9,52.1
48120,45809,378,126.7,52.9
48100,45782,382,127.7,53.4
48080,45757,386,128.6,54.0
48060,45731,388,129.5,54.4
48040,45704,388,130.6,54.3
48020,45677,386,131.6,54.1
48000,45650,383,132.7,53.8
47980,45623,379,133.7,53.3
47960,45594,373,134.9,52.6
47940,45568,368,135.8,51.8
47920,45541,363,136.9,51.2
47900,45514,358,138.0,50.5
47880,45487,355,139.0,50.2
47860,45461,353,140.0,50.0
47840,45435,351,140.9,49.8
47820,45411,351,141.5,49.8
47800,45386,351,142.3,49.8
47780,45362,351,142.9,49.9
47760,45342,352,143.1,49.9
47740,45321,351,143.3,49.9
47720,45300,350,143.5,49.7
47700,45281,347,143.4,49.3
47680,45263,345,143.1,49.0
47660,45247,342,142.7,48.6
47640,45230,341,142.2,48.3
47620,45216,340,141.6,48.2
47600,45201,340,140.8,48.2
47580,45187,341,140.2,48.4
47560,45173,342,139.4,48.4
47540,45158,342,138.7,48.4
47520,45145,340,137.8,48.2
47500,45131,340,137.1,48.1
47480,45118,336,136.2,47.5
47460,45103,334,135.4,47.2
47440,45090,330,134.5,46.6
47420,45078,327,133.5,46.2
47400,45065,325,132.6,45.8
47380,45052,325,131.7,45.7
47360,45040,324,130.6,45.6
47340,45029,325,129.5,45.6
47320,45016,325,128.5,45.7
47300,45005,326,127.4,45.7
47280,44994,326,126.1,45.7
47260,44984,325,124.8,45.5
47240,44975,325,123.3,45.3
47220,44965,322,122.0,45.0
47200,44957,318,120.5,44.3
47180,44948,312,118.9,43.4
47160,44940,308,117.3,42.8
47140,44930,304,116.0,42.2
47120,44920,300,114.6,41.6
47100,44910,297,113.4,41.1
47080,44896,294,112.5,40.7
47060,44881,291,112.0,40.3
47040,44864,287,111.5,39.6
47020,44844,283,111.6,39.0
47000,44822,276,111.9,38.1
46980,44799,270,112.4,37.3
46960,44773,266,113.2,36.8
46940,44747,261,114.2,36.2
46920,44719,260,115.4,36.0
46900,44690,257,116.6,35.7
46880,44661,256,118.1,35.6
46860,44630,254,119.6,35.3
46840,44599,251,121.2,34.9
46820,44568,246,122.8,34.4
46800,44538,242,124.3,33.8
46780,44508,237,125.7,33.2
46760,44479,234,127.0,32.8
46740,44451,231,128.2,32.4
46720,44424,229,129.2,32.1
46700,44400,229,130.0,32.1
46680,44377,227,130.4,31.9
46660,44358,227,130.4,31.9
46640,44339,226,130.3,31.8
46620,44324,223,129.7,31.4
46600,44312,223,128.6,31.3
46580,44303,222,127.1,31.1
46560,44296,224,125.5,31.3
46540,44291,224,123.5,31.3
46520,44286,223,121.4,31.1
46500,44283,222,119.1,30.9
46480,44281,221,116.7,30.6
46460,44278,221,114.4,30.7
46440,44275,223,112.1,30.8
46420,44271,223,110.0,30.8
46400,44265,223,108.2,30.8
46380,44259,223,106.2,30.7
46360,44252,225,104.6,30.9
46340,44241,227,103.4,31.1
46320,44229,229,102.4,31.4
46300,44215,233,101.6,32.0
46280,44200,237,101.0,32.4
46260,44182,240,100.9,32.8
46240,44162,241,101.0,33.0
46220,44139,242,101.5,33.2
46200,44114,243,102.3,33.4
46180,44087,245,103.3,33.7
46160,44057,247,104.7,33.9
46140,44025,249,106.5,34.3
46120,43992,250,108.4,34.5
46100,43955,252,110.7,34.8
46080,43917,253,113.3,35.0
46060,43876,251,116.3,34.8
46040,43834,247,119.5,34.4
46020,43790,242,122.8,33.8
46000,43745,237,126.5,33.2
45980,43701,234,129.8,32.9
45960,43657,231,133.3,32.6
45940,43615,229,136.5,32.4
45920,43574,229,139.6,32.4
45900,43537,229,142.1,32.5
45880,43501,226,144.4,32.2
45860,43469,226,146.1,32.2
45840,43442,224,147.3,32.0
45820,43417,225,148.1,32.1
45800,43394,225,148.6,32.1
45780,43373,226,148.8,32.3
45760,43354,227,148.7,32.4
45740,43336,225,148.5,32.2
45720,43318,224,148.3,32.0
45700,43301,222,147.9,31.7
45680,43285,219,147.5,31.3
45660,43268,218,147.2,31.1
45640,43251,218,146.8,31.0
45620,43233,217,146.5,31.0
45600,43215,219,146.4,31.2
45580,43194,220,146.5,31.4
45560,43172,221,146.9,31.5
45540,43150,221,147.4,31.5
45520,43123,220,148.3,31.4
45500,43096,219,149.4,31.2
45480,43069,217,150.5,31.1
45460,43040,216,151.9,30.9
45440,43012,216,153.1,31.0
45420,42983,217,154.6,31.1
45400,42954,217,155.9,31.1
45380,42927,218,157.0,31.3
45360,42899,218,158.2,31.4
45340,42873,217,159.2,31.3
45320,42850,215,159.7,30.9
45300,42826,211,160.3,30.4
45280,42805,208,160.5,30.0
45260,42784,206,160.8,29.7
45240,42764,204,160.9,29.5
45220,42743,205,161.0,29.6
45200,42724,207,160.9,29.8
45180,42705,209,161.0,30.2
45160,42684,211,161.1,30.5
45140,42663,213,161.4,30.8
45120,42641,214,161.8,30.9
45100,42618,213,162.3,30.8
45080,42596,213,162.7,30.8
45060,42572,213,163.3,30.8
45040,42548,214,164.1,31.0
45020,42522,215,164.9,31.1
45000,42497,218,165.7,31.5
44980,42472,220,166.7,32.0
44960,42446,224,167.6,32.5
44940,42419,227,168.6,33.0
44920,42392,229,169.8,33.3
44900,42365,230,170.8,33.5
44880,42338,228,172.1,33.3
44860,42310,226,173.2,33.0
44840,42282,223,174.5,32.6
44820,42253,221,175.9,32.4
44800,42223,219,177.4,32.1
44780,42192,218,179.1,31.9
44760,42160,217,181.0,31.9
44740,42126,217,183.1,31.9
44720,42091,217,185.4,32.0
44700,42054,216,187.9,32.0
44680,42015,215,190.8,31.8
44660,41975,212,193.9,31.5
44640,41933,209,197.2,31.1
44620,41889,205,200.8,30.7
44600,41845,202,204.6,30.3
44580,41798,202,208.7,30.3
44560,41753,201,212.6,30.4
44540,41705,202,216.9,30.6
44520,41659,204,221.0,31.0
44500,41611,206,225.3,31.4
44480,41564,206,229.4,31.5
44460,41518,206,233.5,31.6
44440,41473,205,237.5,31.6
44420,41428,203,241.5,31.4
44400,41384,203,245.3,31.4
44380,41342,204,248.8,31.6
44360,41301,205,252.2,32.0
44340,41261,207,255.4,32.4
44320,41222,209,258.3,32.7
44300,41187,210,260.8,33.0
44280,41152,211,263.3,33.2
44260,41119,212,265.4,33.4
44240,41088,214,267.2,33.6
44220,41058,216,269.0,34.0
44200,41028,218,270.5,34.4
44180,41000,220,272.0,34.8
44160,40972,221,273.4,35.0
44140,40943,221,274.9,35.0
44120,40915,220,276.2,35.0
44100,40887,219,277.6,34.8
44080,40859,217,278.9,34.6
44060,40832,217,280.2,34.5
44040,40805,217,281.3,34.6
44020,40779,217,282.3,34.6
44000,40754,217,283.2,34.6
43980,40730,216,284.0,34.4
43960,40707,213,284.5,34.0
43940,40685,209,285.0,33.4
43920,40663,205,285.3,32.7
43900,40644,201,285.2,32.1
43880,40626,198,285.0,31.6
43860,40610,195,284.4,31.1
43840,40595,192,283.7,30.7
43820,40583,190,282.5,30.3
43800,40573,188,281.0,29.9
43780,40565,185,279.1,29.4
43760,40560,181,276.9,28.8
43740,40557,177,274.3,28.0
43720,40556,172,271.3,27.3
43700,40558,169,268.0,26.7
43680,40561,167,264.4,26.2
43660,40566,166,260.6,26.1
43640,40571,166,256.6,25.9
43620,40578,166,252.6,25.9
43600,40586,165,248.3,25.7
43580,40595,165,243.8,25.5
43560,40603,164,239.6,25.3
43540,40609,164,235.8,25.3
43520,40612,165,232.3,25.3
43500,40610,165,229.5,25.2
43480,40604,164,227.5,25.1
43460,40596,165,225.8,25.1
43440,40583,166,224.9,25.3
43420,40567,167,224.4,25.5
43400,40549,169,224.1,25.7
43380,40528,170,224.4,25.9
43360,40505,171,224.9,26.1
43340,40479,173,225.9,26.3
43320,40453,174,226.9,26.6
43300,40425,176,228.2,26.9
43280,40397,176,229.6,26.9
43260,40367,176,231.2,26.9
43240,40337,176,232.8,27.0
43220,40305,178,234.7,27.3
43200,40273,177,236.6,27.2
43180,40241,177,238.6,27.3
43160,40207,176,240.8,27.2
43140,40171,176,243.3,27.2
43120,40137,176,245.6,27.3
43100,40101,177,248.2,27.4
43080,40064,177,250.9,27.6
43060,40026,176,253.8,27.4
43040,39988,176,256.7,27.5
43020,39947,174,260.1,27.3
43000,39905,174,263.7,27.4
42980,39861,173,267.6,27.3
42960,39814,173,271.8,27.4
42940,39765,171,276.5,27.2
42920,39715,170,281.4,27.2
42900,39665,170,286.4,27.2
42880,39613,169,291.5,27.2
42860,39561,168,296.7,27.0
42840,39511,166,301.8,26.9
42820,39461,164,306.7,26.7
42800,39411,163,311.7,26.5
42780,39363,162,316.3,26.6
42760,39317,161,320.7,26.6
42740,39271,160,325.0,26.4
42720,39227,159,329.1,26.3
42700,39184,158,333.0,26.3
42680,39141,159,336.9,26.4
42660,39099,158,340.7,26.3
42640,39056,157,344.7,26.3
42620,39011,157,348.9,26.3
42600,38966,158,353.3,26.7
42580,38918,159,358.0,26.9
42560,38869,159,363.0,26.9
42540,38819,158,368.3,27.0
42520,38766,158,374.0,27.1
42500,38712,159,379.9,27.3
42480,38656,161,386.3,27.7
42460,38598,163,392.9,28.2
42440,38538,164,399.9,28.7
42420,38476,166,407.4,29.2
42400,38413,168,415.1,29.6
42380,38347,169,423.2,30.0
42360,38281,171,431.5,30.5
42340,38215,173,439.9,31.1
42320,38148,177,448.4,31.9
42300,38082,179,456.8,32.5
42280,38017,180,465.2,32.8
42260,37954,180,473.2,33.0
42240,37891,180,481.2,33.1
42220,37829,180,488.9,33.3
42200,37769,180,496.5,33.5
42180,37711,181,503.8,33.9
42160,37653,181,510.9,34.1
42140,37597,182,517.9,34.4
42120,37542,182,524.6,34.5
42100,37489,180,531.0,34.3
42080,37436,178,537.3,34.0
42060,37386,176,543.3,33.8
42040,37336,174,549.1,33.6
42020,37287,173,554.7,33.4
42000,37241,172,560.0,33.4
41980,37195,171,565.2,33.2
41960,37150,169,570.1,33.1
41940,37107,167,574.8,32.8
41920,37064,164,579.3,32.2
41900,37023,160,583.5,31.5
41880,36984,156,587.4,30.8
41860,36947,152,590.8,30.1
41840,36911,148,594.1,29.4
41820,36878,146,596.8,29.0
41800,36847,144,599.0,28.6
41780,36819,141,600.8,28.2
41760,36794,140,602.0,27.8
41740,36771,137,602.6,27.3
41720,36751,134,602.7,26.7
41700,36734,131,602.2,26.1
41680,36720,130,601.2,25.8
41660,36707,129,599.9,25.7
41640,36695,128,598.3,25.5
41620,36684,128,596.7,25.4
41600,36672,127,595.2,25.1
41580,36660,125,593.8,24.8
41560,36648,125,592.3,24.7
41540,36633,125,591.3,24.8
41520,36618,125,590.5,24.8
41500,36601,126,590.1,24.9
41480,36581,126,590.2,24.9
41460,36558,125,590.8,24.7
41440,36535,124,591.6,24.6
41420,36508,123,593.0,24.4
41400,36480,124,594.7,24.6
41380,36451,125,596.7,24.9
41360,36420,127,598.9,25.2
41340,36389,128,601.2,25.5
41320,36357,129,603.8,25.7
41300,36324,129,606.5,25.7
41280,36290,129,609.3,25.8
41260,36257,128,612.2,25.7
41240,36223,129,615.1,25.9
41220,36190,130,617.9,26.2
41200,36156,130,620.8,26.3
41180,36122,130,623.6,26.3
41160,36089,129,626.4,26.2
41140,36057,128,628.9,25.9
41120,36025,127,631.6,25.8
41100,35993,128,634.1,25.9
41080,35962,128,636.5,26.0
41060,35931,128,638.7,26.0
41040,35901,127,640.8,26.0
41020,35871,127,643.0,26.0
41000,35843,127,644.8,26.0
40980,35815,127,646.6,26.0
40960,35787,126,648.3,25.8
40940,35762,125,649.5,25.6
40920,35737,124,650.7,25.5
40900,35713,124,651.5,25.5
40880,35691,124,652.1,25.6
40860,35670,125,652.4,25.7
40840,35651,124,652.4,25.6
40820,35632,123,652.2,25.4
40800,35614,123,652.0,25.3
40780,35597,123,651.5,25.3
40760,35579,124,651.2,25.4
40740,35560,124,651.1,25.5
40720,35540,124,651.2,25.6
40700,35519,124,651.4,25.6
40680,35498,125,651.9,25.7
40660,35475,126,652.5,26.0
40640,35452,128,653.4,26.4
40620,35427,130,654.5,26.7
40600,35401,130,655.7,26.9
40580,35374,130,657.3,26.8
40560,35348,130,658.8,26.9
40540,35320,130,660.5,26.8
40520,35292,131,662.2,27.1
40500,35266,132,663.5,27.4
40480,35240,133,664.9,27.6
40460,35216,133,666.0,27.6
40440,35193,133,666.7,27.6
40420,35171,133,667.3,27.7
40400,35151,134,667.4,27.7
40380,35133,134,667.1,27.9
40360,35116,135,666.6,28.0
40340,35101,134,665.5,27.9
40320,35089,133,664.0,27.5
40300,35080,131,661.9,27.1
40280,35072,129,659.6,26.7
40260,35065,128,656.9,26.3
40240,35059,126,654.1,26.0
40220,35053,125,651.4,25.8
40200,35048,124,648.4,25.4
40180,35042,123,645.7,25.1
40160,35035,123,643.1,25.1
40140,35026,123,640.9,25.1
40120,35016,123,639.0,25.1
40100,35004,123,637.6,25.1
40080,34989,123,636.6,25.1
40060,34973,123,635.9,25.1
40040,34956,124,635.4,25.2
40020,34938,124,635.3,25.3
40000,34918,125,635.2,25.4
39980,34898,126,635.4,25.6
39960,34877,126,635.7,25.7
39940,34856,127,636.0,25.9
39920,34836,128,636.2,26.2
39900,34816,129,636.4,26.3
39880,34795,130,636.6,26.4
39860,34775,130,636.7,26.6
39840,34754,131,637.0,26.7
39820,34733,132,637.3,27.0
39800,34713,133,637.6,27.2
39780,34691,134,638.1,27.4
39760,34668,134,638.7,27.3
39740,34645,132,639.4,27.0
39720,34622,130,640.2,26.5
39700,34598,129,641.0,26.2
39680,34575,127,641.9,26.0
39660,34551,127,642.7,25.9
39640,34528,126,643.5,25.8
39620,34505,125,644.1,25.5
39600,34483,123,644.7,25.1
39580,34461,122,645.2,24.9
39560,34439,121,645.8,24.8
39540,34417,122,646.3,25.0
39520,34395,123,646.8,25.1
39500,34373,123,647.4,25.2
39480,34350,123,648.1,25.2
39460,34327,123,648.8,25.2
39440,34303,124,649.8,25.5
39420,34279,126,650.8,25.8
39400,34253,128,652.1,26.3
39380,34226,129,653.6,26.6
39360,34197,129,655.5,26.7
39340,34168,129,657.5,26.7
39320,34138,129,659.7,26.7
39300,34107,130,662.1,26.8
39280,34075,130,664.7,27.0
39260,34043,131,667.4,27.1
39240,34009,131,670.4,27.2
39220,33975,131,673.5,27.2
39200,33940,130,676.6,27.2
39180,33905,128,679.9,26.7
39160,33871,125,683.0,26.2
39140,33837,124,686.1,26.0
39120,33805,122,688.7,25.6
39100,33775,121,690.9,25.4
39080,33748,120,692.5,25.2
39060,33723,118,693.5,24.8
39040,33703,116,693.8,24.4
39020,33684,115,693.5,24.2
39000,33668,114,692.9,24.0
38980,33654,115,691.7,24.2
38960,33643,116,690.1,24.4
38940,33632,118,688.2,24.7
38920,33623,118,686.1,24.8
38900,33615,118,683.7,24.7
38880,33608,118,681.0,24.6
38860,33602,118,678.2,24.6
38840,33597,118,675.2,24.7
38820,33592,118,672.2,24.6
38800,33589,117,668.8,24.2
38780,33586,115,665.5,23.9
38760,33583,114,662.0,23.6
38740,33580,114,658.5,23.5
38720,33578,115,655.0,23.7
38700,33574,117,651.7,24.1
38680,33571,119,648.5,24.5
38660,33566,121,645.4,24.7
38640,33562,122,642.3,24.8
38620,33557,122,639.4,24.9
38600,33550,124,636.8,25.1
38580,33543,124,634.2,25.3
38560,33536,125,631.8,25.4
38540,33528,125,629.5,25.2
38520,33519,123,627.3,24.9
38500,33510,119,625.2,24.1
38480,33500,116,623.2,23.5
38460,33490,113,621.3,22.8
38440,33481,111,619.3,22.4
38420,33472,109,617.2,21.9
38400,33463,106,615.0,21.4
38380,33456,105,612.5,21.0
38360,33449,103,610.1,20.6
38340,33442,103,607.6,20.6
38320,33435,103,605.0,20.6
38300,33428,103,602.5,20.5
38280,33422,103,600.0,20.5
38260,33415,103,597.4,20.5
38240,33408,104,594.9,20.6
38220,33402,105,592.4,20.9
38200,33395,107,589.8,21.2
38180,33389,108,587.3,21.3
38160,33383,108,584.6,21.4
38140,33377,107,581.9,21.1
38120,33371,107,579.2,21.0
38100,33366,107,576.4,20.9
38080,33362,107,573.4,21.1
38060,33358,108,570.3,21.1
38040,33356,107,567.0,20.9
38020,33355,106,563.5,20.5
38000,33353,103,559.9,20.0
37980,33354,101,556.1,19.5
37960,33354,98,552.3,19.0
37940,33354,97,548.4,18.7
37920,33355,96,544.6,18.4
37900,33355,95,540.8,18.2
37880,33356,93,536.9,17.8
37860,33355,92,533.3,17.6
37840,33354,93,529.9,17.7
37820,33353,93,526.4,17.8
37800,33349,94,523.4,17.8
37780,33344,95,520.7,18.1
37760,33336,97,518.5,18.3
37740,33325,98,516.9,18.5
37720,33311,99,516.0,18.6
37700,33293,99,515.6,18.7
37680,33274,100,515.6,18.8
37660,33252,100,516.1,19.0
37640,33228,103,517.0,19.4
37620,33202,105,518.1,19.8
37600,33175,106,519.5,20.0
37580,33148,106,521.0,20.1
37560,33121,105,522.5,19.9
37540,33094,104,523.8,19.8
37520,33069,105,525.0,19.9
37500,33045,105,525.8,20.0
37480,33024,105,526.0,20.0
37460,33007,105,525.6,19.9
37440,32994,103,524.5,19.6
37420,32983,103,522.9,19.5
37400,32973,102,521.1,19.4
37380,32965,102,519.0,19.3
37360,32956,102,516.9,19.2
37340,32948,100,514.7,18.9
37320,32940,99,512.7,18.6
37300,32931,97,510.6,18.3
37280,32922,98,508.7,18.4
37260,32913,98,506.7,18.4
37240,32902,99,505.1,18.5
37220,32890,99,503.7,18.6
37200,32877,98,502.5,18.4
37180,32863,97,501.4,18.2
37160,32847,98,500.8,18.3
37140,32830,98,500.4,18.4
37120,32812,99,500.2,18.4
37100,32792,98,500.3,18.4
37080,32770,99,500.7,18.4
37060,32747,100,501.3,18.7
37040,32723,101,502.3,18.9
37020,32696,101,503.7,19.0
37000,32669,102,505.1,19.1
36980,32641,103,506.7,19.4
36960,32614,105,508.1,19.8
36940,32588,107,509.4,20.1
36920,32563,108,510.4,20.2
36900,32541,107,511.0,20.2
36880,32520,107,511.2,20.2
36860,32501,107,511.2,20.2
36840,32483,109,510.9,20.5
36820,32466,111,510.3,20.9
36800,32452,112,509.4,21.0
36780,32438,112,508.3,21.1
36760,32427,112,506.8,21.0
36740,32416,111,505.2,20.9
36720,32405,112,503.6,20.9
36700,32395,113,501.8,21.1
36680,32385,113,500.1,21.2
36660,32374,113,498.5,21.2
36640,32362,112,497.1,20.9
36620,32349,112,495.8,20.8
36600,32337,112,494.6,20.8
36580,32323,112,493.5,20.8
36560,32308,111,492.7,20.7
36540,32293,110,491.9,20.4
36520,32277,109,491.2,20.2
36500,32260,109,490.7,20.2
36480,32242,110,490.5,20.3
36460,32223,111,490.5,20.7
36440,32202,113,490.7,21.0
36420,32181,115,491.0,21.3
36400,32158,116,491.7,21.5
36380,32133,117,492.7,21.8
36360,32107,119,493.9,22.1
36340,32080,122,495.4,22.7
36320,32050,125,497.3,23.3
36300,32020,129,499.4,24.1
36280,31987,132,501.9,24.7
36260,31953,134,504.7,25.1
36240,31917,134,507.7,25.2
36220,31880,133,511.1,25.1
36200,31842,132,514.5,25.0
36180,31804,131,518.0,24.8
36160,31767,130,521.4,24.7
36140,31730,129,524.6,24.5
36120,31694,129,527.8,24.6
36100,31660,129,530.5,24.6
36080,31629,127,532.9,24.3
36060,31599,125,534.8,24.0
36040,31572,122,536.2,23.4
36020,31548,119,537.1,22.7
36000,31526,116,537.5,22.3
35980,31507,115,537.4,22.0
35960,31490,114,537.0,21.8
35940,31475,114,536.1,21.8
35920,31463,113,534.8,21.6
35900,31452,112,533.2,21.4
35880,31443,110,531.2,20.9
35860,31435,106,529.0,20.2
35840,31429,104,526.5,19.7
35820,31422,102,524.0,19.4
35800,31415,101,521.7,19.2
35780,31408,100,519.4,18.9
35760,31398,99,517.5,18.7
35740,31388,99,515.8,18.7
35720,31377,100,514.2,18.8
35700,31364,100,512.9,18.9
35680,31351,101,511.7,19.0
35660,31337,102,510.8,19.2
35640,31322,105,509.9,19.7
35620,31307,108,509.2,20.2
35600,31291,111,508.4,20.8
35580,31275,113,507.8,21.3
35560,31258,116,507.4,21.7
35540,31240,119,507.1,22.4
35520,31221,123,507.0,23.1
35500,31201,127,507.2,23.9
35480,31179,131,507.7,24.6
35460,31156,134,508.3,25.1
35440,31130,135,509.4,25.4
35420,31103,136,510.9,25.6
35400,31074,137,512.7,25.7
35380,31044,138,514.8,26.0
35360,31012,140,517.2,26.5
35340,30978,142,519.9,26.8
35320,30942,142,523.0,27.0
35300,30906,141,526.3,26.8
35280,30868,139,529.7,26.4
35260,30831,136,533.0,25.9
35240,30795,134,536.2,25.5
35220,30760,132,539.2,25.2
35200,30728,130,541.6,24.8
35180,30699,127,543.5,24.5
35160,30673,125,544.6,24.0
35140,30653,122,544.8,23.5
35120,30636,121,544.2,23.2
35100,30624,121,542.9,23.2
35080,30616,121,540.7,23.3
35060,30611,122,537.9,23.4
35040,30609,124,534.5,23.6
35020,30609,125,530.9,23.9
35000,30610,126,527.0,24.0
34980,30611,127,523.1,24.0
34960,30612,126,519.2,23.9
34940,30611,126,515.7,23.8
34920,30610,126,512.4,23.8
34900,30605,125,509.5,23.4
34880,30599,123,507.0,23.0
34860,30589,121,505.2,22.6
34840,30577,120,503.8,22.5
34820,30563,120,502.9,22.4
34800,30545,120,502.6,22.5
34780,30525,121,502.8,22.7
34760,30502,122,503.4,22.8
34740,30476,121,504.6,22.6
34720,30448,120,506.1,22.6
34700,30418,120,508.1,22.6
34680,30387,121,510.3,22.7
34660,30356,123,512.6,23.1
34640,30322,125,515.2,23.5
34620,30289,126,517.9,23.9
34600,30255,127,520.6,24.1
34580,30222,128,523.2,24.2
34560,30188,128,525.9,24.2
34540,30155,127,528.6,24.2
34520,30121,128,531.3,24.4
34500,30088,130,533.9,24.8
34480,30054,132,536.7,25.3
34460,30020,136,539.5,26.1
34440,29986,140,542.4,26.9
34420,29951,143,545.3,27.5
34400,29916,146,548.2,28.2
34380,29881,147,551.3,28.5
34360,29846,148,554.4,28.7
34340,29810,149,557.5,28.9
34320,29775,149,560.5,28.9
34300,29740,149,563.5,29.0
34280,29706,150,566.4,29.1
34260,29673,150,569.1,29.3
34240,29640,151,571.6,29.4
34220,29609,150,574.0,29.4
34200,29579,149,576.1,29.2
34180,29550,146,577.9,28.7
34160,29523,142,579.3,27.9
34140,29498,136,580.5,26.8
34120,29473,130,581.4,25.6
34100,29451,125,582.0,24.5
34080,29429,120,582.5,23.5
34060,29409,117,582.6,22.9
34040,29390,115,582.5,22.6
34020,29372,115,582.2,22.6
34000,29355,116,581.8,22.8
33980,29338,116,581.2,22.9
33960,29323,116,580.5,22.9
33940,29308,115,579.6,22.5
33920,29293,111,578.7,21.8
33900,29278,107,577.7,21.0
33880,29264,104,576.8,20.4
33860,29249,102,575.9,20.0
33840,29233,102,575.1,19.9
33820,29217,102,574.5,20.0
33800,29200,103,574.1,20.1
33780,29181,103,574.0,20.2
33760,29161,105,574.0,20.6
33740,29141,107,574.1,20.9
33720,29120,107,574.5,20.9
33700,29098,105,574.9,20.6
33680,29078,103,575.1,20.3
33660,29058,102,575.2,20.0
33640,29040,102,575.0,19.9
33620,29024,102,574.1,20.0
33600,29011,102,573.0,20.0
33580,29001,102,571.1,20.0
33560,28994,101,568.8,19.8
33540,28988,101,566.1,19.7
33520,28983,101,563.1,19.6
33500,28980,102,560.0,19.8
33480,28977,103,556.9,19.9
33460,28973,103,554.0,20.0
33440,28968,102,551.1,19.8
33420,28961,100,548.7,19.2
33400,28953,96,546.5,18.6
33380,28943,93,544.7,18.0
33360,28931,92,543.2,17.6
33340,28917,91,542.1,17.5
33320,28902,91,541.2,17.5
33300,28886,91,540.7,17.5
33280,28868,91,540.4,17.5
33260,28848,92,540.4,17.5
33240,28828,93,540.6,17.7
33220,28807,93,540.9,17.9
33200,28785,94,541.4,18.0
33180,28763,93,541.8,17.8
33160,28741,92,542.3,17.7
33140,28719,92,542.8,17.7
33120,28697,92,543.3,17.8
33100,28676,93,543.7,17.9
33080,28654,95,544.1,18.2
33060,28634,95,544.3,18.3
33040,28614,95,544.3,18.3
33020,28595,95,544.4,18.3
33000,28575,96,544.3,18.4
32980,28557,97,544.1,18.7
32960,28539,100,543.9,19.2
32940,28521,102,543.5,19.7
32920,28504,105,543.2,20.1
32900,28486,106,542.8,20.4
32880,28469,107,542.4,20.5
32860,28453,108,541.8,20.8
32840,28437,110,541.0,21.2
32820,28423,114,540.1,21.9
32800,28409,118,538.9,22.6
32780,28398,122,537.4,23.3
32760,28389,125,535.5,23.9
32740,28382,126,533.1,24.0
32720,28377,126,530.4,24.1
32700,28374,126,527.2,23.9
32680,28374,126,523.6,23.9
32660,28375,126,519.6,23.9
32640,28379,127,515.2,23.9
32620,28386,126,510.3,23.7
32600,28394,124,505.1,23.3
32580,28404,122,499.6,22.8
32560,28414,121,494.1,22.6
32540,28423,120,488.7,22.3
32520,28432,118,483.5,21.9
32500,28439,116,478.7,21.4
32480,28443,114,474.3,20.9
32460,28447,112,470.1,20.5
32440,28449,111,466.1,20.2
32420,28450,108,462.3,19.7
32400,28450,105,458.8,19.1
32380,28449,101,455.5,18.3
32360,28446,97,452.6,17.6
32340,28440,95,450.0,17.2
32320,28433,94,447.8,16.9
32300,28423,94,446.1,16.9
32280,28410,93,445.0,16.7
32260,28394,92,444.4,16.6
32240,28375,92,444.2,16.6
32220,28356,93,444.2,16.7
32200,28335,95,444.6,17.1
32180,28313,98,444.9,17.7
32160,28292,102,445.2,18.3
32140,28271,103,445.5,18.5
32120,28252,103,445.5,18.5
32100,28232,102,445.6,18.3
32080,28213,100,445.5,18.0
32060,28194,97,445.4,17.5
32040,28176,95,445.1,17.2
32020,28157,94,445.0,16.9
32000,28138,94,444.9,16.8
31980,28120,94,444.7,16.8
31960,28101,94,444.6,16.9
31940,28081,95,444.6,17.0
31920,28061,95,444.8,17.2
31900,28041,95,445.0,17.1
31880,28019,94,445.4,17.0
31860,27996,94,446.0,16.9
31840,27973,95,446.6,17.0
31820,27949,97,447.6,17.5
31800,27922,101,448.8,18.2
31780,27895,104,450.2,18.9
31760,27866,108,451.9,19.5
31740,27837,110,453.8,20.0
31720,27806,112,455.8,20.3
31700,27775,114,457.9,20.6
31680,27744,115,460.1,20.9
31660,27713,116,462.1,21.1
31640,27684,117,463.9,21.3
31620,27656,118,465.5,21.5
31600,27629,117,466.8,21.4
31580,27605,116,467.6,21.2
31560,27583,113,468.1,20.7
31540,27565,109,467.9,19.8
31520,27550,102,467.1,18.7
31500,27538,95,465.7,17.4
31480,27530,90,463.6,16.4
31460,27523,86,461.2,15.7
31440,27517,83,458.8,15.1
31420,27512,81,456.2,14.8
31400,27506,81,453.7,14.6
31380,27498,81,451.7,14.6
31360,27487,80,450.2,14.5
31340,27473,80,449.1,14.4
31320,27457,80,448.6,14.5
31300,27436,80,448.9,14.5
31280,27411,82,449.9,14.8
31260,27381,86,451.8,15.5
31240,27344,91,454.9,16.6
31220,27301,99,459.2,18.1
31200,27251,108,464.9,19.8
31180,27194,118,471.8,21.7
31160,27129,125,480.1,23.1
31140,27060,129,489.2,23.9
31120,26990,130,498.8,24.2
31100,26920,127,508.1,23.7
31080,26855,119,516.7,22.4
31060,26796,109,524.2,20.6
31040,26744,99,530.4,18.9
31020,26700,89,534.9,16.9
31000,26665,81,538.0,15.4
30980,26635,75,539.9,14.4
30960,26611,72,540.9,13.8
30940,26588,71,541.5,13.6
30920,26567,71,541.8,13.7
30900,26545,72,542.4,13.8
30880,26521,73,543.2,14.0
30860,26496,74,544.4,14.3
30840,26468,75,545.9,14.4
30820,26440,76,547.6,14.6
30800,26411,75,549.5,14.5
30780,26383,74,551.1,14.2
30760,26357,71,552.3,13.8
30740,26335,69,552.8,13.3
30720,26318,66,552.3,12.8
30700,26306,65,550.9,12.5
30680,26299,64,548.5,12.4
30660,26297,65,545.2,12.5
30640,26298,65,541.2,12.5
30620,26303,66,536.7,12.6
30600,26309,67,531.8,12.8
30580,26316,67,526.7,12.8
30560,26323,67,521.7,12.8
30540,26328,67,517.0,12.6
30520,26332,67,512.7,12.6
30500,26332,66,508.9,12.4
30480,26329,67,505.9,12.5
30460,26321,67,503.8,12.5
30440,26306,68,502.8,12.7
30420,26287,70,502.8,13.1
30400,26263,72,503.8,13.5
30380,26235,74,505.3,13.9
30360,26206,75,507.2,14.2
30340,26176,76,509.1,14.3
30320,26147,76,510.8,14.2
30300,26121,74,512.0,14.0
30280,26099,73,512.6,13.7
30260,26079,71,512.7,13.3
30240,26062,70,512.3,13.2
30220,26046,69,511.7,13.1
30200,26030,69,511.0,12.9
30180,26013,70,510.4,13.1
30160,25993,72,510.7,13.5
30140,25967,75,511.8,14.1
30120,25936,80,514.0,15.1
30100,25899,85,517.4,16.1
30080,25855,89,522.0,17.0
30060,25809,92,527.1,17.5
30040,25760,93,532.7,17.8
30020,25711,94,538.3,17.9
30000,25664,92,543.6,17.7
29980,25619,90,548.6,17.3
29960,25575,87,553.2,16.8
29940,25535,84,557.3,16.3
29920,25497,80,560.8,15.6
29900,25464,77,563.5,14.9
29880,25434,73,565.5,14.2
29860,25409,69,566.7,13.4
29840,25388,65,567.0,12.7
29820,25371,63,566.5,12.3
29800,25357,61,565.4,11.9
29780,25347,60,563.6,11.7
29760,25338,60,561.4,11.7
29740,25331,60,559.1,11.7
29720,25324,61,556.7,11.8
29700,25317,61,554.3,11.8
29680,25310,61,551.9,11.8
29660,25302,60,549.6,11.6
29640,25296,60,547.1,11.6
29620,25290,59,544.5,11.4
29600,25285,59,541.7,11.3
29580,25280,58,539.0,11.1
29560,25274,58,536.3,11.0
29540,25269,58,533.6,11.0
29520,25264,58,530.9,11.0
29500,25259,57,528.2,10.9
29480,25255,58,525.2,11.0
29460,25252,60,522.1,11.3
29440,25251,61,518.6,11.6
29420,25252,62,514.6,11.7
29400,25255,61,510.4,11.5
29380,25259,60,506.1,11.2
29360,25261,58,502.1,10.9
29340,25258,59,499.0,10.9
29320,25251,60,496.8,11.2
29300,25235,64,496.0,11.9
29280,25211,67,496.9,12.5
29260,25176,72,499.9,13.5
29240,25132,78,504.5,14.7
29220,25082,85,510.2,16.0
29200,25029,88,516.5,16.7
29180,24977,88,522.7,16.6
29160,24926,85,528.6,16.1
29140,24880,80,533.8,15.3
29120,24839,76,537.9,14.5
29100,24805,71,540.7,13.6
29080,24780,67,541.6,12.8
29060,24763,64,541.2,12.3
29040,24749,64,540.1,12.2
29020,24736,63,538.9,12.1
29000,24723,62,537.6,11.9
28980,24711,62,536.3,11.8
28960,24700,61,534.7,11.7
28940,24690,60,532.9,11.5
28920,24681,60,530.9,11.5
28900,24671,62,529.0,11.7
28880,24661,63,527.2,11.9
28860,24648,65,526.0,12.3
28840,24631,67,525.5,12.7
28820,24610,68,525.9,12.9
28800,24584,68,527.1,12.9
28780,24555,67,528.9,12.8
28760,24524,68,531.2,13.0
28740,24491,70,533.7,13.3
28720,24458,72,536.3,13.9
28700,24426,75,538.8,14.4
28680,24394,77,541.2,14.7
28660,24364,76,543.2,14.6
28640,24336,74,544.8,14.2
28620,24310,71,546.0,13.6
28600,24287,68,546.8,13.0
28580,24265,65,547.2,12.5
28560,24246,65,547.2,12.4
28540,24229,65,546.7,12.5
28520,24215,66,545.7,12.8
28500,24203,67,544.2,12.9
28480,24194,67,542.3,12.9
28460,24188,66,539.7,12.7
28440,24183,64,537.0,12.3
28420,24179,64,534.0,12.2
28400,24173,65,531.3,12.3
28380,24166,65,529.1,12.3
28360,24155,64,527.4,12.1
28340,24142,62,526.2,11.7
28320,24128,60,525.1,11.4
28300,24113,59,524.3,11.2
28280,24099,59,523.4,11.1
28260,24085,59,522.3,11.2
28240,24073,59,520.8,11.1
28220,24064,58,518.9,11.0
28200,24057,59,516.6,11.1
28180,24051,61,513.9,11.5
28160,24046,64,511.2,12.0
28140,24041,65,508.5,12.3
28120,24035,66,505.9,12.4
28100,24029,69,503.5,12.8
28080,24021,70,501.3,13.1
28060,24013,70,499.2,13.1
28040,24004,69,497.3,12.9
28020,23993,69,495.7,12.8
28000,23981,70,494.3,13.0
27980,23968,71,493.1,13.3
27960,23954,73,492.1,13.5
27940,23938,74,491.6,13.8
27920,23919,78,491.4,14.4
27900,23897,84,491.9,15.7
27880,23870,93,493.3,17.3
27860,23838,102,495.7,19.0
27840,23799,109,499.4,20.4
27820,23753,112,504.3,21.0
27800,23702,114,510.3,21.5
27780,23648,114,516.8,21.6
27760,23593,114,523.6,21.7
27740,23539,113,530.0,21.4
27720,23489,107,536.0,20.5
27700,23443,98,540.9,18.8
27680,23403,88,544.9,16.8
27660,23368,77,547.9,14.8
27640,23339,70,549.6,13.5
27620,23317,67,550.2,13.0
27600,23302,68,549.4,13.1
27580,23293,70,547.4,13.4
27560,23289,72,544.3,13.8
27540,23288,74,540.8,14.1
27520,23289,75,536.9,14.4
27500,23289,74,533.3,14.2
27480,23286,71,530.0,13.6
27460,23281,67,527.3,12.7
27440,23272,62,525.3,11.9
27420,23259,60,524.1,11.4
27400,23241,61,523.8,11.5
27380,23218,64,524.6,12.2
27360,23188,69,526.6,13.1
27340,23151,73,529.8,13.9
27320,23108,76,534.5,14.5
27300,23058,78,540.2,14.9
27280,23006,79,546.6,15.1
27260,22952,79,553.2,15.3
27240,22900,78,559.5,15.2
27220,22851,76,565.2,14.9
27200,22808,72,569.9,14.1
27180,22769,67,573.5,13.1
27160,22736,62,576.2,12.2
27140,22707,59,578.1,11.5
27120,22683,57,579.1,11.2
27100,22660,57,579.7,11.2
27080,22641,56,579.7,11.1
27060,22623,56,579.4,11.0
27040,22606,56,579.0,11.0
27020,22587,58,578.7,11.4
27000,22568,61,578.8,12.0
26980,22545,63,579.4,12.4
26960,22520,64,580.6,12.6
26940,22493,64,581.9,12.7
26920,22467,64,583.4,12.5
26900,22441,63,584.6,12.4
26880,22417,62,585.6,12.1
26860,22395,60,586.0,11.8
26840,22378,58,585.6,11.5
26820,22365,58,584.2,11.5
26800,22358,61,581.8,12.1
26780,22356,70,578.3,13.7
26760,22359,84,574.0,16.3
26740,22366,100,568.9,19.4
26720,22375,115,563.4,22.3
26700,22386,127,557.4,24.5
26680,22399,132,551.2,25.5
26660,22413,130,544.8,25.0
26640,22426,118,538.5,22.6
26620,22438,99,532.5,18.8
26600,22447,77,527.0,14.7
26580,22452,61,522.3,11.6
26560,22452,62,518.7,11.8
26540,22445,79,516.3,14.9
26520,22430,99,515.5,18.7
26500,22405,116,516.6,22.0
26480,22372,126,519.3,24.0
26460,22329,130,523.7,24.7
26440,22282,128,528.9,24.4
26420,22232,122,534.7,23.3
26400,22183,112,540.5,21.5
26380,22135,100,545.8,19.3
26360,22092,88,550.3,16.9
26340,22056,74,553.5,14.4
26320,22027,63,555.4,12.2
26300,22004,56,556.1,10.8
26280,21987,55,555.6,10.7
26260,21975,60,554.1,11.6
26240,21968,67,551.7,12.9
26220,21965,73,548.5,14.0
26200,21966,75,544.6,14.4
26180,21969,75,540.3,14.3
26160,21973,72,535.9,13.8
26140,21976,68,531.6,13.0
26120,21976,62,527.9,11.8
26100,21972,58,525.0,10.9
26080,21962,58,523.1,11.0
26060,21946,68,522.5,12.8
26040,21923,83,523.1,15.8
26020,21893,98,525.2,18.7
26000,21854,108,528.9,20.6
25980,21809,112,533.8,21.5
25960,21760,111,539.5,21.2
25940,21709,106,545.7,20.4
25920,21657,100,551.8,19.2
25900,21608,92,557.5,17.9
25880,21564,84,562.3,16.4
25860,21526,76,566.0,14.8
25840,21492,68,568.7,13.4
25820,21463,61,570.6,12.0
25800,21436,57,572.1,11.1
25780,21410,54,573.3,10.6
25760,21384,53,574.6,10.4
25740,21357,53,576.1,10.4
25720,21328,52,578.0,10.3
25700,21297,52,580.3,10.3
25680,21265,53,582.7,10.3
25660,21234,53,585.0,10.5
25640,21204,54,587.0,10.8
25620,21177,55,588.5,10.8
25600,21154,53,589.3,10.5
25580,21134,51,589.3,10.0
25560,21119,49,588.5,9.7
25540,21108,50,586.8,9.9
25520,21102,52,584.3,10.2
25500,21100,53,580.8,10.5
25480,21102,54,576.5,10.5
25460,21108,53,571.6,10.3
25440,21114,53,566.6,10.2
25420,21119,53,561.8,10.3
25400,21121,54,557.6,10.6
25380,21119,56,554.4,10.8
25360,21109,57,552.4,11.0
25340,21093,59,551.7,11.5
25320,21072,64,552.0,12.4
25300,21048,69,553.1,13.4
25280,21021,73,554.6,14.1
25260,20992,72,556.3,14.0
25240,20963,69,558.2,13.4
25220,20934,65,560.0,12.6
25200,20906,60,561.8,11.6
25180,20878,56,563.4,10.9
25160,20852,54,564.6,10.5
25140,20829,52,565.4,10.1
25120,20808,50,565.7,9.8
25100,20789,48,565.5,9.4
25080,20773,46,565.0,9.1
25060,20757,46,564.3,9.0
25040,20741,47,563.6,9.1
25020,20724,47,563.0,9.1
25000,20706,47,562.8,9.1
24990,20696,46,562.8,9.0
24980,20686,45,562.8,8.8
24970,20676,45,563.0,8.8
24960,20666,45,563.1,8.8
24950,20655,45,563.2,8.8
24940,20646,45,563.2,8.8
24930,20636,46,563.1,8.9
24920,20627,46,563.0,9.0
24910,20619,46,562.6,9.0
24900,20612,46,562.1,8.9
24890,20606,45,561.4,8.8
24880,20601,44,560.6,8.6
24870,20597,44,559.5,8.5
24860,20593,44,558.4,8.5
24850,20589,44,557.1,8.6
24840,20587,45,555.8,8.6
24830,20584,45,554.4,8.8
24820,20582,46,553.0,8.9
24810,20580,47,551.5,9.0
24800,20577,47,550.1,9.1
24790,20575,48,548.6,9.2
24780,20573,49,547.2,9.4
24770,20570,50,545.8,9.6
24760,20567,51,544.5,9.8
24750,20564,52,543.2,10.1
24740,20560,54,542.1,10.3
24730,20557,54,541.0,10.4
24720,20552,54,540.1,10.4
24710,20546,54,539.2,10.4
24700,20540,54,538.5,10.3
24690,20534,54,537.9,10.3
24680,20527,54,537.4,10.3
24670,20519,54,537.1,10.3
24660,20510,55,536.8,10.5
24650,20501,55,536.7,10.6
24640,20492,56,536.6,10.7
24630,20481,56,536.8,10.8
24620,20471,56,537.0,10.8
24610,20460,56,537.2,10.8
24600,20449,57,537.5,10.8
24590,20437,57,537.8,10.9
24580,20426,57,538.0,10.9
24570,20416,57,538.2,10.9
24560,20406,57,538.2,10.9
24550,20397,56,538.1,10.7
24540,20388,55,537.9,10.5
24530,20380,54,537.5,10.4
24520,20373,54,537.0,10.4
24510,20368,55,536.2,10.4
24500,20362,56,535.4,10.7
24490,20358,58,534.3,11.1
24480,20355,60,533.1,11.5
24470,20353,62,531.7,11.9
24460,20351,64,530.1,12.1
24450,20351,65,528.3,12.3
24440,20351,66,526.4,12.5
24430,20352,67,524.5,12.7
24420,20353,68,522.5,12.9
24410,20353,70,520.5,13.1
24400,20354,70,518.6,13.2
24390,20353,70,516.8,13.1
24380,20353,68,515.1,12.8
24370,20351,66,513.6,12.5
24360,20348,64,512.3,12.1
24350,20344,63,511.2,11.9
24340,20339,62,510.3,11.7
24330,20333,62,509.7,11.7
24320,20325,63,509.3,11.9
24310,20316,64,509.2,12.0
24300,20305,65,509.5,12.2
24290,20293,67,509.9,12.6
24280,20279,69,510.6,13.1
24270,20265,74,511.5,13.9
24260,20250,78,512.5,14.8
24250,20235,83,513.5,15.7
24240,20220,88,514.6,16.5
24230,20204,91,515.6,17.1
24220,20189,91,516.6,17.2
24210,20175,90,517.6,17.0
24200,20160,88,518.4,16.5
24190,20147,84,519.2,15.8
24180,20133,79,519.9,14.9
24170,20121,73,520.4,13.9
24160,20109,68,520.8,12.9
24150,20098,63,521.0,11.9
24140,20087,59,521.1,11.1
24130,20078,55,521.1,10.5
24120,20070,53,520.8,9.9
24110,20063,51,520.3,9.7
24100,20057,50,519.6,9.5
24090,20051,50,518.7,9.4
24080,20047,50,517.7,9.5
24070,20044,51,516.5,9.5
24060,20041,51,515.2,9.6
24050,20038,51,514.0,9.6
24040,20034,51,512.8,9.5
24030,20031,50,511.6,9.5
24020,20028,50,510.4,9.4
24010,20024,50,509.2,9.4
24000,20021,50,508.0,9.3
23990,20018,49,506.8,9.2
23980,20014,48,505.6,9.0
23970,20010,47,504.6,8.8
23960,20005,47,503.6,8.7
23950,20000,46,502.8,8.7
23940,19994,46,502.1,8.7
23930,19988,47,501.5,8.7
23920,19979,47,501.2,8.9
23910,19971,48,501.1,9.0
23900,19960,49,501.2,9.2
23890,19948,50,501.6,9.4
23880,19935,51,502.3,9.6
23870,19920,52,503.3,9.8
23860,19903,54,504.6,10.1
23850,19885,56,506.3,10.5
23840,19864,59,508.4,11.0
23830,19840,62,510.9,11.6
23820,19815,64,513.9,12.1
23810,19787,67,517.3,12.7
23800,19758,70,521.0,13.2
23790,19727,72,525.0,13.7
23780,19696,74,529.1,14.2
23770,19664,76,533.3,14.6
23760,19632,78,537.6,14.9
23750,19601,79,541.7,15.1
23740,19570,79,545.7,15.2
23730,19541,78,549.5,15.1
23720,19513,76,552.9,14.7
23710,19488,73,556.0,14.1
23700,19465,69,558.6,13.4
23690,19445,65,560.6,12.6
23680,19428,61,562.0,11.9
23670,19415,59,562.6,11.5
23660,19406,59,562.3,11.4
23650,19403,59,561.1,11.5
23640,19405,61,558.9,11.7
23630,19411,62,555.7,12.0
23620,19422,64,551.8,12.4
23610,19436,66,547.2,12.7
23600,19451,68,542.5,13.1
23590,19466,70,537.7,13.3
23580,19481,70,532.9,13.3
23570,19496,69,528.4,13.2
23560,19509,68,524.0,12.9
23550,19522,66,519.7,12.5
23540,19533,63,515.8,12.0
23530,19543,61,512.0,11.4
23520,19552,58,508.5,10.9
23510,19559,56,505.4,10.5
23500,19564,54,502.5,10.2
23490,19568,54,500.1,10.0
23480,19569,54,498.0,10.0
23470,19568,54,496.4,10.1
23460,19565,55,495.2,10.2
23450,19559,56,494.5,10.4
23440,19550,57,494.4,10.6
23430,19539,57,494.6,10.6
23420,19526,57,495.2,10.7
23410,19512,58,496.1,10.7
23400,19496,58,497.1,10.8
23390,19481,58,498.2,10.9
23380,19465,59,499.4,10.9
23370,19449,58,500.4,10.9
23360,19435,58,501.2,10.8
23350,19423,57,501.7,10.6
23340,19412,55,502.0,10.3
23330,19403,53,501.8,10.0
23320,19396,51,501.3,9.5
23310,19390,49,500.6,9.1
23300,19384,48,499.8,9.0
23290,19380,48,498.9,8.9
23280,19375,48,497.9,8.9
23270,19371,48,497.0,9.0
23260,19366,49,496.1,9.0
23250,19360,48,495.3,9.0
23240,19354,48,494.7,8.9
23230,19348,47,494.0,8.8
23220,19341,47,493.5,8.6
23210,19334,46,493.0,8.5
23200,19326,45,492.5,8.4
23190,19319,45,492.1,8.3
23180,19311,45,491.8,8.4
23170,19303,45,491.4,8.4
23160,19296,46,491.0,8.6
23150,19288,47,490.6,8.7
23140,19280,47,490.3,8.8
23130,19273,48,489.9,8.9
23120,19265,48,489.4,8.9
23110,19258,48,489.0,8.9
23100,19251,48,488.5,8.9
23090,19243,48,488.2,8.9
23080,19234,49,488.0,9.0
23070,19225,49,488.0,9.2
23060,19213,51,488.3,9.4
23050,19200,53,488.9,9.9
23040,19185,56,489.9,10.3
23030,19168,59,491.3,11.0
23020,19149,63,493.1,11.8
23010,19127,68,495.2,12.7
23000,19105,73,497.6,13.7
22990,19082,79,500.2,14.7
22980,19057,84,503.0,15.7
22970,19032,88,505.8,16.4
22960,19006,90,508.8,16.9
22950,18981,90,511.8,17.0
22940,18955,89,514.8,16.7
22930,18930,85,517.7,16.1
22920,18906,81,520.3,15.3
22910,18884,76,522.7,14.4
22900,18864,72,524.7,13.5
22890,18847,67,526.1,12.7
22880,18833,63,526.9,11.8
22870,18822,58,527.1,10.9
22860,18813,53,526.9,10.1
22850,18807,50,526.2,9.6
22840,18803,49,525.1,9.3
22830,18800,48,523.8,9.2
22820,18798,49,522.4,9.2
22810,18796,49,520.9,9.3
22800,18794,49,519.4,9.2
22790,18793,49,517.8,9.2
22780,18792,49,516.2,9.3
22770,18791,50,514.5,9.4
22760,18790,51,512.9,9.6
22750,18789,52,511.2,9.8
22740,18789,53,509.5,9.9
22730,18788,53,507.8,9.9
22720,18787,51,506.2,9.6
22710,18786,50,504.5,9.3
22700,18785,49,502.8,9.1
22690,18784,48,501.2,9.0
22680,18783,50,499.7,9.3
22670,18781,52,498.2,9.7
22660,18779,55,496.8,10.3
22650,18776,58,495.5,10.8
22640,18773,60,494.2,11.2
22630,18770,61,493.1,11.4
22620,18765,61,492.1,11.3
22610,18760,61,491.2,11.2
22600,18754,60,490.5,11.1
22590,18748,59,489.9,10.9
22580,18741,57,489.4,10.6
22570,18733,55,489.0,10.3
22560,18725,53,488.7,9.9
22550,18716,51,488.7,9.5
22540,18706,50,488.7,9.2
22530,18695,50,488.9,9.2
22520,18683,51,489.3,9.5
22510,18671,54,489.8,10.1
22500,18658,59,490.4,10.9
22490,18644,64,491.1,11.9
22480,18629,70,492.1,13.0
22470,18614,75,493.1,14.0
22460,18598,79,494.3,14.7
22450,18581,82,495.7,15.2
22440,18563,83,497.2,15.4
22430,18545,82,498.7,15.3
22420,18527,81,500.4,15.0
22410,18508,78,502.1,14.5
22400,18489,75,503.8,14.0
22390,18470,71,505.5,13.3
22380,18452,67,507.1,12.6
22370,18434,64,508.6,11.9
22360,18417,60,510.0,11.3
22350,18400,57,511.3,10.7
22340,18385,54,512.4,10.1
22330,18370,51,513.3,9.5
22320,18357,48,514.0,9.0
22310,18344,46,514.5,8.6
22300,18332,44,514.9,8.3
22290,18321,43,515.1,8.1
22280,18311,43,515.3,8.0
22270,18301,42,515.4,8.0
22260,18291,42,515.4,7.9
22250,18281,41,515.4,7.8
22240,18272,41,515.3,7.8
22230,18263,42,515.2,7.9
22220,18254,42,515.0,8.0
22210,18246,43,514.8,8.1
22200,18238,44,514.5,8.2
22190,18229,43,514.2,8.2
22180,18222,43,513.8,8.1
22170,18214,43,513.5,8.0
22160,18206,42,513.1,7.9
22150,18198,42,512.9,7.9
22140,18189,42,512.6,8.0
22130,18180,43,512.5,8.1
22120,18171,44,512.4,8.2
22110,18161,44,512.4,8.3
22100,18151,45,512.5,8.4
22090,18140,45,512.8,8.5
22080,18128,45,513.1,8.5
22070,18117,46,513.4,8.6
22060,18105,46,513.8,8.6
22050,18093,46,514.3,8.7
22040,18081,47,514.7,8.8
22030,18069,47,515.1,8.9
22020,18057,48,515.5,9.1
22010,18045,49,515.9,9.2
22000,18034,49,516.2,9.3
21990,18023,49,516.5,9.3
21980,18013,49,516.6,9.3
21970,18003,49,516.6,9.2
21960,17994,48,516.5,9.1
21950,17985,48,516.3,9.0
21940,17977,48,516.0,9.0
21930,17970,48,515.5,9.1
21920,17962,48,515.1,9.1
21910,17955,48,514.6,9.0
21900,17949,47,514.0,8.9
21890,17942,46,513.4,8.7
21880,17936,46,512.8,8.6
21870,17929,45,512.2,8.5
21860,17922,45,511.6,8.4
21850,17915,44,511.1,8.2
21840,17908,43,510.6,8.0
21830,17901,42,510.2,7.9
21820,17893,42,509.8,7.9
21810,17885,42,509.5,8.0
21800,17877,43,509.2,8.1
21790,17869,43,508.9,8.1
21780,17861,44,508.6,8.2
21770,17853,44,508.3,8.3
21760,17845,44,507.9,8.3
21750,17837,45,507.5,8.4
21740,17830,46,507.0,8.6
21730,17823,46,506.5,8.7
21720,17817,47,505.9,8.8
21710,17811,47,505.1,8.9
21700,17806,48,504.2,8.9
21690,17802,47,503.2,8.8
21680,17799,47,502.0,8.7
21670,17796,46,500.7,8.6
21660,17794,46,499.3,8.5
21650,17793,46,497.7,8.5
21640,17792,46,495.9,8.6
21630,17792,46,494.1,8.6
21620,17794,47,492.1,8.7
21610,17795,47,490.0,8.6
21600,17798,46,487.8,8.6
21590,17800,46,485.5,8.5
21580,17803,46,483.1,8.5
21570,17806,46,480.8,8.5
21560,17808,46,478.6,8.5
21550,17811,46,476.3,8.5
21540,17813,46,474.2,8.4
21530,17813,45,472.3,8.3
21520,17813,45,470.5,8.2
21510,17812,45,468.9,8.3
21500,17810,46,467.6,8.5
21490,17806,49,466.6,8.9
21480,17800,51,465.9,9.4
21470,17792,54,465.5,9.9
21460,17783,57,465.5,10.4
21450,17770,59,465.9,10.7
21440,17756,59,466.8,10.8
21430,17739,59,468.1,10.7
21420,17721,57,469.7,10.5
21410,17702,56,471.4,10.3
21400,17683,55,473.1,10.0
21390,17664,53,474.8,9.7
21380,17647,51,476.2,9.3
21370,17631,48,477.3,8.9
21360,17617,46,478.0,8.4
21350,17606,43,478.2,8.0
21340,17597,42,478.1,7.7
21330,17590,41,477.6,7.6
21320,17585,41,476.7,7.5
21310,17582,40,475.5,7.4
21300,17581,40,474.0,7.4
21290,17579,40,472.4,7.4
21280,17579,41,470.7,7.5
21270,17578,41,469.1,7.5
21260,17577,41,467.6,7.4
21250,17575,40,466.1,7.4
21240,17573,40,464.7,7.3
21230,17571,39,463.3,7.1
21220,17568,38,462.0,6.9
21210,17566,38,460.8,6.8
21200,17563,37,459.5,6.8
21190,17559,38,458.4,6.9
21180,17556,38,457.2,7.0
21170,17553,39,456.0,7.1
21160,17549,40,454.9,7.2
21150,17546,40,453.7,7.3
21140,17543,41,452.6,7.4
21130,17539,41,451.4,7.4
21120,17536,42,450.3,7.5
21110,17532,42,449.2,7.6
21100,17528,43,448.1,7.7
21090,17524,44,447.1,7.9
21080,17520,45,446.2,8.1
21070,17515,46,445.3,8.3
21060,17509,48,444.6,8.6
21050,17503,49,443.9,8.8
21040,17497,49,443.4,8.8
21030,17489,49,443.0,8.8
21020,17481,48,442.7,8.7
21010,17472,47,442.6,8.5
21000,17462,46,442.5,8.3
20990,17452,45,442.7,8.1
20980,17441,45,442.9,8.1
20970,17429,46,443.3,8.2
20960,17417,47,443.8,8.4
20950,17404,49,444.3,8.8
20940,17390,51,445.1,9.2
20930,17376,53,445.9,9.5
20920,17361,55,446.7,9.8
20910,17346,55,447.7,10.0
20900,17330,55,448.8,9.9
20890,17314,54,449.9,9.7
20880,17298,52,451.1,9.4
20870,17282,50,452.2,9.1
20860,17267,48,453.3,8.8
20850,17251,47,454.4,8.4
20840,17236,46,455.3,8.2
20830,17223,44,456.0,8.0
20820,17210,43,456.5,7.9
20810,17199,43,456.8,7.8
20800,17188,42,457.0,7.7
20790,17179,43,456.9,7.7
20780,17170,43,456.7,7.8
20770,17162,43,456.4,7.9
20760,17155,43,455.9,7.9
20750,17149,43,455.3,7.9
20740,17143,43,454.5,7.7
20730,17139,42,453.6,7.6
20720,17135,42,452.5,7.6
20710,17132,42,451.3,7.6
20700,17130,41,449.9,7.5
20690,17129,41,448.4,7.3
20680,17128,40,446.7,7.2
20670,17128,40,445.1,7.1
20660,17127,40,443.4,7.2
20650,17126,41,441.8,7.3
20640,17125,41,440.3,7.4
20630,17122,42,439.1,7.5
20620,17118,43,438.0,7.6
20610,17113,44,437.2,7.8
20600,17107,44,436.6,7.9
20590,17099,45,436.4,8.0
20580,17089,45,436.4,8.0
20570,17077,45,436.7,8.0
20560,17065,45,437.2,8.1
20550,17051,45,437.8,8.1
20540,17037,45,438.7,8.1
20530,17022,45,439.6,8.1
20520,17007,45,440.6,8.1
20510,16991,45,441.6,8.1
20500,16976,45,442.7,8.1
20490,16960,45,443.7,8.1
20480,16945,45,444.7,8.1
20470,16931,45,445.5,8.1
20460,16917,44,446.2,7.9
20450,16905,43,446.7,7.7
20440,16893,42,447.1,7.5
20430,16882,41,447.3,7.4
20420,16872,41,447.4,7.3
20410,16863,40,447.3,7.3
20400,16854,40,447.1,7.2
20390,16847,40,446.7,7.2
20380,16839,40,446.3,7.2
20370,16832,40,445.8,7.2
20360,16825,41,445.3,7.3
20350,16818,41,444.8,7.4
20340,16810,41,444.4,7.5
20330,16803,41,444.1,7.4
20320,16795,41,443.8,7.4
20310,16787,41,443.5,7.3
20300,16778,41,443.3,7.4
20290,16770,41,443.0,7.4
20280,16761,41,442.8,7.4
20270,16753,41,442.6,7.4
20260,16744,41,442.4,7.3
20250,16736,40,442.1,7.2
20240,16728,40,441.8,7.2
20230,16720,40,441.5,7.2
20220,16712,40,441.2,7.2
20210,16705,40,440.7,7.2
20200,16698,40,440.2,7.2
20190,16691,40,439.7,7.2
20180,16684,40,439.2,7.2
20170,16678,41,438.6,7.3
20160,16671,42,438.1,7.5
20150,16664,43,437.7,7.7
20140,16656,43,437.3,7.8
20130,16648,44,437.0,7.9
20120,16640,44,436.7,7.9
20110,16632,44,436.4,7.9
20100,16624,45,436.1,8.0
20090,16616,45,435.8,8.1
20080,16608,46,435.5,8.1
20070,16601,46,435.0,8.2
20060,16594,46,434.5,8.1
20050,16588,45,433.8,8.0
20040,16583,45,433.0,8.0
20030,16578,44,432.2,7.9
20020,16574,45,431.2,8.0
20010,16570,45,430.2,8.0
20000,16566,45,429.1,7.9
19990,16562,44,428.1,7.8
19980,16558,43,427.1,7.7
19970,16553,42,426.2,7.5
19960,16547,42,425.5,7.4
19950,16541,42,424.9,7.4
19940,16534,42,424.5,7.4
19930,16525,42,424.3,7.5
19920,16514,43,424.5,7.5
19910,16502,43,424.9,7.5
19900,16488,43,425.6,7.6
19890,16473,43,426.5,7.6
19880,16458,44,427.5,7.7
19870,16443,44,428.5,7.8
19860,16428,44,429.4,7.8
19850,16413,43,430.3,7.7
19840,16400,43,431.0,7.6
19830,16387,42,431.5,7.4
19820,16376,41,431.8,7.4
19810,16366,41,431.8,7.4
19800,16358,41,431.5,7.3
19790,16352,41,430.8,7.3
19780,16348,41,429.7,7.3
19770,16346,41,428.4,7.4
19760,16346,42,426.7,7.5
19750,16347,43,424.8,7.7
19740,16350,45,422.6,7.9
19730,16354,45,420.1,8.0
19720,16360,46,417.4,8.1
19710,16366,45,414.6,8.0
19700,16373,45,411.7,8.0
19690,16379,45,408.9,8.0
19680,16383,46,406.5,8.0
19670,16385,46,404.5,8.1
19660,16383,47,403.1,8.2
19650,16378,47,402.3,8.3
19640,16370,49,402.0,8.5
19630,16359,50,402.2,8.7
19620,16345,51,402.9,8.9
19610,16329,51,404.0,9.0
19600,16311,51,405.4,9.0
19590,16292,51,407.1,8.9
19580,16272,51,408.9,8.9
19570,16252,50,410.7,8.8
19560,16232,49,412.5,8.7
19550,16213,48,414.1,8.5
19540,16196,46,415.5,8.2
19530,16179,45,416.7,7.9
19520,16164,43,417.7,7.6
19510,16150,42,418.5,7.3
19500,16136,40,419.1,7.0
19490,16124,38,419.7,6.8
19480,16111,37,420.1,6.6
19470,16100,37,420.4,6.5
19460,16089,37,420.6,6.5
19450,16078,36,420.8,6.4
19440,16068,36,420.9,6.4
19430,16058,36,420.9,6.4
19420,16048,37,420.9,6.5
19410,16040,37,420.7,6.5
19400,16032,36,420.4,6.4
19390,16024,36,420.0,6.4
19380,16018,36,419.5,6.4
19370,16012,36,418.8,6.4
19360,16006,37,418.0,6.5
19350,16002,37,417.2,6.5
19340,15997,37,416.2,6.6
19330,15994,37,415.1,6.5
19320,15991,36,414.0,6.4
19310,15988,36,412.7,6.3
19300,15985,36,411.5,6.3
19290,15983,36,410.2,6.4
19280,15981,37,408.9,6.4
19270,15978,37,407.6,6.4
19260,15975,36,406.4,6.4
19250,15972,36,405.3,6.2
19240,15968,35,404.2,6.1
19230,15964,35,403.3,6.1
19220,15959,35,402.5,6.1
19210,15952,35,402.0,6.2
19200,15944,36,401.6,6.2
19190,15935,36,401.5,6.2
19180,15925,37,401.6,6.4
19170,15914,38,401.8,6.6
19160,15903,39,402.1,6.8
19150,15891,40,402.5,7.0
19140,15878,40,403.0,7.0
19130,15866,39,403.4,6.9
19120,15854,39,403.8,6.8
19110,15843,38,404.1,6.7
19100,15832,37,404.2,6.5
19090,15823,36,404.2,6.3
19080,15814,36,404.0,6.2
19070,15806,35,403.7,6.2
19060,15799,35,403.3,6.2
19050,15792,35,402.7,6.2
19040,15786,35,402.2,6.2
19030,15780,35,401.6,6.2
19020,15773,36,401.0,6.2
19010,15767,36,400.4,6.3
19000,15760,36,399.9,6.3
18990,15753,36,399.4,6.4
18980,15745,36,399.1,6.3
18970,15736,35,398.9,6.2
18960,15727,35,398.8,6.1
18950,15717,35,398.9,6.1
18940,15706,35,399.1,6.1
18930,15694,35,399.5,6.1
18920,15681,35,400.0,6.0
18910,15668,35,400.7,6.1
18900,15653,35,401.6,6.1
18890,15638,35,402.5,6.1
18880,15622,35,403.6,6.0
18870,15606,35,404.7,6.0
18860,15589,35,406.0,6.1
18850,15572,35,407.3,6.2
18840,15554,36,408.8,6.3
18830,15536,37,410.3,6.4
18820,15518,37,411.7,6.5
18810,15500,37,413.1,6.4
18800,15483,36,414.4,6.3
18790,15466,35,415.6,6.2
18780,15451,34,416.5,6.1
18770,15437,34,417.3,6.1
18760,15424,34,417.9,6.0
18750,15413,34,418.2,6.0
18740,15402,34,418.4,6.0
18730,15391,35,418.5,6.1
18720,15381,36,418.7,6.3
18710,15369,37,419.1,6.5
18700,15356,39,419.6,6.9
18690,15341,41,420.5,7.3
18680,15324,44,421.8,7.7
18670,15304,46,423.7,8.2
18660,15282,49,425.9,8.7
18650,15258,52,428.4,9.3
18640,15234,56,431.0,9.9
18630,15210,58,433.5,10.3
18620,15187,59,435.9,10.5
18610,15166,58,437.9,10.4
18600,15147,56,439.5,10.0
18590,15131,53,440.8,9.5
18580,15117,50,441.5,9.0
18570,15106,47,441.6,8.4
18560,15100,45,441.0,8.0
18550,15097,43,439.8,7.8
18540,15098,42,437.8,7.6
18530,15104,42,435.0,7.6
18520,15114,43,431.5,7.7
18510,15128,44,427.4,7.9
18500,15143,46,423.0,8.1
18490,15159,47,418.4,8.3
18480,15175,46,413.9,8.2
18470,15190,45,409.6,7.9
18460,15203,44,405.5,7.7
18450,15216,42,401.6,7.3
18440,15226,40,398.2,7.1
18430,15233,39,395.1,6.7
18420,15239,37,392.5,6.5
18410,15242,37,390.3,6.4
18400,15243,37,388.4,6.4
18390,15243,38,386.8,6.6
18380,15240,40,385.5,6.9
18370,15237,41,384.5,7.1
18360,15230,42,383.9,7.3
18350,15222,44,383.7,7.6
18340,15211,46,383.9,8.0
18330,15197,49,384.7,8.4
18320,15180,52,386.0,8.9
18310,15159,54,387.9,9.4
18300,15135,58,390.4,10.0
18290,15108,61,393.4,10.6
18280,15078,64,396.8,11.2
18270,15047,66,400.6,11.6
18260,15014,67,404.6,11.8
18250,14981,67,408.6,11.8
18240,14949,67,412.7,11.8
18230,14917,66,416.6,11.6
18220,14887,64,420.2,11.3
18210,14859,61,423.4,10.8
18200,14834,58,426.1,10.3
18190,14812,54,428.3,9.6
18180,14792,50,430.0,9.0
18170,14776,47,431.3,8.4
18160,14762,45,432.0,8.0
18150,14750,43,432.3,7.7
18140,14741,41,432.2,7.4
18130,14734,40,431.7,7.2
18120,14729,39,431.0,7.0
18110,14724,39,430.0,6.9
18100,14721,39,428.8,6.9
18090,14718,39,427.7,6.9
18080,14715,39,426.5,6.9
18070,14711,39,425.4,6.9
18060,14708,38,424.3,6.8
18050,14704,38,423.3,6.8
18040,14700,39,422.2,6.9
18030,14696,40,421.2,7.0
18020,14692,41,420.3,7.2
18010,14687,42,419.3,7.4
18000,14683,42,418.4,7.4
17990,14678,42,417.5,7.4
17980,14673,41,416.6,7.2
17970,14668,41,415.8,7.2
17960,14663,41,415.1,7.1
17950,14657,41,414.4,7.2
17940,14650,42,413.9,7.4
17930,14643,43,413.4,7.6
17920,14635,44,413.1,7.8
17910,14627,46,412.9,8.1
17900,14618,48,412.7,8.5
17890,14609,51,412.7,9.0
17880,14599,54,412.7,9.5
17870,14589,57,412.7,10.0
17860,14578,59,412.9,10.5
17850,14568,61,413.0,10.8
17840,14557,63,413.2,11.1
17830,14546,63,413.4,11.1
17820,14536,62,413.5,11.0
17810,14525,61,413.6,10.7
17800,14515,59,413.7,10.4
17790,14506,57,413.6,10.1
17780,14497,55,413.4,9.7
17770,14490,53,413.1,9.3
17760,14483,50,412.6,8.8
17750,14477,47,411.9,8.3
17740,14472,44,411.0,7.8
17730,14469,42,409.9,7.4
17720,14465,41,408.8,7.2
17710,14463,41,407.5,7.1
17700,14462,42,406.1,7.3
17690,14460,43,404.6,7.5
17680,14460,44,402.9,7.8
17670,14460,45,401.2,7.9
17660,14460,45,399.5,7.8
17650,14461,45,397.7,7.7
17640,14462,44,395.8,7.7
17630,14463,44,394.0,7.6
17620,14464,43,392.1,7.5
17610,14464,42,390.4,7.3
17600,14465,41,388.6,7.1
17590,14465,40,386.9,6.8
17580,14464,38,385.3,6.6
17570,14464,37,383.7,6.3
17560,14463,36,382.3,6.1
17550,14461,35,380.9,6.1
17540,14459,35,379.6,6.1
17530,14455,36,378.5,6.2
17520,14452,37,377.5,6.4
17510,14447,38,376.6,6.6
17500,14442,40,375.9,6.8
17490,14435,41,375.3,7.0
17480,14428,42,374.8,7.2
17470,14420,44,374.6,7.5
17460,14411,46,374.5,7.8
17450,14400,48,374.6,8.3
17440,14389,51,374.9,8.7
17430,14377,54,375.4,9.2
17420,14363,56,376.1,9.6
17410,14348,59,376.9,10.1
17400,14332,61,378.0,10.4
17390,14315,63,379.2,10.8
17380,14298,65,380.5,11.1
17370,14280,67,381.9,11.5
17360,14262,68,383.3,11.7
17350,14245,69,384.6,11.9
17340,14229,70,385.8,12.0
17330,14213,69,386.8,11.9
17320,14198,68,387.6,11.7
17310,14185,65,388.2,11.2
17300,14174,61,388.5,10.5
17290,14165,55,388.4,9.5
17280,14158,49,387.9,8.4
17270,14153,43,387.1,7.5
17260,14150,41,385.9,7.1
17250,14148,42,384.5,7.2
17240,14148,46,382.9,7.9
17230,14149,50,381.1,8.5
17220,14150,53,379.2,9.0
17210,14152,53,377.2,9.1
17200,14154,52,375.1,8.8
17190,14157,49,373.1,8.3
17180,14158,45,371.2,7.7
17170,14159,42,369.3,7.1
17160,14159,40,367.7,6.8
17150,14157,39,366.3,6.7
17140,14154,41,365.3,7.0
17130,14148,43,364.6,7.4
17120,14140,46,364.3,7.8
17110,14129,48,364.5,8.1
17100,14116,48,365.2,8.2
17090,14099,47,366.4,8.0
17080,14080,45,367.9,7.7
17070,14061,43,369.5,7.4
17060,14041,42,371.2,7.1
17050,14022,41,372.8,7.0
17040,14005,40,374.1,6.8
17030,13988,39,375.3,6.7
17020,13974,38,376.1,6.6
17010,13960,37,376.8,6.4
17000,13947,36,377.3,6.2
16990,13936,36,377.5,6.2
16980,13926,36,377.7,6.1
16970,13916,36,377.6,6.2
16960,13908,36,377.4,6.2
16950,13900,37,377.1,6.3
16940,13892,37,376.7,6.4
16930,13886,37,376.2,6.3
16920,13879,37,375.7,6.3
16910,13873,36,375.0,6.1
16900,13867,35,374.4,6.0
16890,13862,34,373.6,5.9
16880,13857,34,372.8,5.9
16870,13853,35,371.9,5.9
16860,13848,35,371.0,6.0
16850,13844,36,370.0,6.1
16840,13841,36,369.0,6.1
16830,13837,36,367.9,6.1
16820,13834,35,366.8,6.0
16810,13830,35,365.7,6.0
16800,13827,35,364.6,6.0
16790,13824,35,363.5,6.0
16780,13821,36,362.3,6.1
16770,13818,37,361.2,6.2
16760,13815,38,360.2,6.4
16750,13811,39,359.1,6.6
16740,13808,40,358.1,6.7
16730,13804,40,357.1,6.8
16720,13800,40,356.1,6.7
16710,13795,40,355.3,6.7
16700,13790,39,354.4,6.6
16690,13785,39,353.7,6.5
16680,13780,39,352.9,6.5
16670,13774,39,352.3,6.5
16660,13768,39,351.6,6.6
16650,13762,40,351.1,6.7
16640,13755,41,350.6,6.9
16630,13748,42,350.1,7.0
16620,13741,43,349.7,7.1
16610,13733,43,349.3,7.1
16600,13726,42,349.0,7.1
16590,13718,41,348.7,7.0
16580,13710,41,348.4,6.8
16570,13702,40,348.1,6.7
16560,13694,40,347.8,6.7
16550,13686,40,347.5,6.7
16540,13678,41,347.2,6.8
16530,13671,41,346.8,6.9
16520,13664,42,346.3,7.0
16510,13657,42,345.7,7.0
16500,13652,42,345.1,7.0
16490,13646,41,344.4,6.9
16480,13641,40,343.6,6.7
16470,13636,39,342.8,6.4
16460,13632,37,341.9,6.2
16450,13627,37,341.0,6.1
16440,13623,36,340.2,6.0
16430,13618,36,339.4,6.0
16420,13613,36,338.6,6.1
16410,13608,37,337.8,6.1
16400,13602,37,337.2,6.2
16390,13595,38,336.6,6.3
16380,13588,38,336.2,6.3
16370,13581,37,335.9,6.2
16360,13572,36,335.7,6.1
16350,13563,36,335.6,6.0
16340,13554,36,335.5,5.9
16330,13544,36,335.4,5.9
16320,13535,36,335.4,5.9
16310,13525,36,335.4,6.0
16300,13516,36,335.3,6.0
16290,13507,36,335.2,5.9
16280,13498,35,335.0,5.8
16270,13490,34,334.8,5.7
16260,13482,34,334.5,5.6
16250,13474,34,334.2,5.6
16240,13466,34,333.9,5.7
16230,13459,35,333.5,5.8
16220,13451,35,333.1,5.9
16210,13444,36,332.7,5.9
16200,13437,35,332.3,5.8
16190,13430,35,331.8,5.7
16180,13423,34,331.3,5.6
16170,13417,33,330.8,5.5
16160,13410,33,330.3,5.5
16150,13404,33,329.6,5.5
16140,13398,33,329.0,5.5
16130,13393,33,328.3,5.5
16120,13388,33,327.6,5.5
16110,13383,33,326.8,5.4
16100,13378,33,325.9,5.4
16090,13373,33,325.1,5.5
16080,13368,34,324.4,5.7
16070,13363,36,323.7,5.9
16060,13356,37,323.1,6.1
16050,13350,38,322.6,6.2
16040,13343,38,322.2,6.2
16030,13335,37,321.9,6.1
16020,13326,37,321.7,6.0
16010,13317,36,321.5,5.9
16000,13309,36,321.4,5.9
15990,13300,36,321.2,5.9
15980,13291,36,321.1,6.0
15970,13283,37,320.8,6.1
15960,13275,37,320.5,6.1
15950,13268,38,320.0,6.2
15940,13262,38,319.5,6.2
15930,13257,38,318.8,6.2
15920,13252,38,317.9,6.2
15910,13247,38,317.1,6.3
15900,13243,39,316.2,6.4
15890,13238,40,315.4,6.5
15880,13233,40,314.6,6.5
15870,13228,39,313.9,6.5
15860,13222,39,313.3,6.4
15850,13216,39,312.7,6.4
15840,13209,40,312.3,6.5
15830,13202,40,311.8,6.5
15820,13194,41,311.4,6.6
15810,13187,41,311.1,6.6
15800,13178,41,310.9,6.6
15790,13170,40,310.7,6.6
15780,13161,40,310.5,6.6
15770,13153,41,310.3,6.7
15760,13144,42,310.2,6.8
15750,13135,43,310.0,6.9
15740,13127,43,309.7,7.0
15730,13119,42,309.4,6.9
15720,13112,41,309.1,6.7
15710,13104,39,308.7,6.4
15700,13096,38,308.4,6.2
15690,13089,37,308.0,6.0
15680,13081,36,307.7,5.9
15670,13074,36,307.4,5.9
15660,13065,36,307.1,5.9
15650,13057,36,306.9,5.8
15640,13048,35,306.7,5.8
15630,13040,35,306.6,5.8
15620,13031,36,306.5,5.8
15610,13021,37,306.4,6.0
15600,13012,38,306.3,6.3
15590,13003,41,306.2,6.6
15580,12994,43,306.1,6.9
15570,12985,44,305.9,7.2
15560,12977,45,305.7,7.3
15550,12969,45,305.4,7.3
15540,12962,45,305.0,7.3
15530,12954,45,304.6,7.3
15520,12948,45,304.1,7.3
15510,12942,45,303.5,7.3
15500,12936,44,302.9,7.2
15490,12931,43,302.1,7.0
15480,12927,43,301.3,6.9
15470,12922,42,300.4,6.8
15460,12919,42,299.4,6.8
15450,12915,42,298.4,6.8
15440,12912,42,297.3,6.8
15430,12910,42,296.1,6.8
15420,12907,41,295.0,6.6
15410,12905,40,293.8,6.5
15400,12902,39,292.6,6.3
15390,12900,39,291.5,6.3
15380,12896,40,290.5,6.4
15370,12892,40,289.6,6.5
15360,12887,41,288.8,6.6
15350,12881,42,288.2,6.8
15340,12874,43,287.8,6.9
15330,12866,43,287.6,6.9
15320,12856,43,287.5,6.9
15310,12846,43,287.6,7.0
15300,12836,44,287.7,7.0
15290,12825,44,287.9,7.1
15280,12814,44,288.1,7.0
15270,12803,43,288.2,6.9
15260,12793,42,288.3,6.7
15250,12783,40,288.3,6.4
15240,12775,38,288.2,6.1
15230,12766,36,288.0,5.8
15220,12758,36,287.7,5.7
15210,12751,35,287.3,5.6
15200,12744,35,286.9,5.6
15190,12737,35,286.4,5.6
15180,12730,35,285.9,5.6
15170,12723,36,285.5,5.7
15160,12715,37,285.3,5.9
15150,12707,38,285.1,6.0
15140,12697,39,285.0,6.2
15130,12687,40,285.0,6.4
15120,12677,41,285.1,6.5
15110,12667,41,285.1,6.6
15100,12658,41,285.1,6.5
15090,12650,40,284.8,6.4
15080,12642,39,284.4,6.2
15070,12636,37,283.8,6.0
15060,12631,36,283.1,5.8
15050,12626,36,282.4,5.7
15040,12622,35,281.6,5.7
15030,12616,36,280.8,5.7
15020,12611,36,280.2,5.8
15010,12604,37,279.8,5.9
15000,12595,38,279.6,6.1
14995,12591,39,279.5,6.2
14990,12585,39,279.6,6.2
14985,12580,39,279.6,6.3
14980,12575,40,279.7,6.3
14975,12569,40,279.8,6.3
14970,12564,39,279.9,6.3
14965,12558,39,280.0,6.2
14960,12553,38,280.1,6.1
14955,12548,38,280.2,6.0
14950,12543,37,280.2,5.9
14945,12538,36,280.1,5.8
14940,12534,36,280.1,5.7
14935,12529,35,280.0,5.5
14930,12525,34,279.8,5.4
14925,12522,33,279.6,5.2
14920,12519,32,279.3,5.1
14915,12516,31,279.0,4.9
14910,12514,30,278.6,4.8
14905,12512,30,278.1,4.7
14900,12510,29,277.6,4.6
14895,12508,29,277.1,4.6
14890,12507,29,276.6,4.6
14885,12505,29,276.1,4.6
14880,12504,29,275.6,4.6
14875,12502,29,275.1,4.6
14870,12500,30,274.7,4.7
14865,12497,30,274.3,4.8
14860,12494,31,274.0,5.0
14855,12491,32,273.7,5.1
14850,12487,34,273.6,5.4
14845,12482,35,273.6,5.6
14840,12477,37,273.6,5.9
14835,12471,39,273.8,6.2
14830,12464,41,274.1,6.5
14825,12457,43,274.5,6.8
14820,12449,44,275.0,7.0
14815,12441,45,275.5,7.2
14810,12432,46,276.1,7.3
14805,12423,47,276.8,7.4
14800,12414,47,277.4,7.4
14795,12406,46,278.0,7.4
14790,12397,45,278.6,7.2
14785,12389,44,279.2,7.0
14780,12382,42,279.5,6.7
14775,12375,40,279.8,6.4
14770,12370,38,279.8,6.1
14765,12366,37,279.6,5.9
14760,12364,36,279.2,5.7
14755,12364,36,278.4,5.7
14750,12366,38,277.4,6.0
14745,12369,40,276.1,6.3
14740,12375,42,274.5,6.7
14735,12381,45,272.6,7.1
14730,12389,48,270.6,7.5
14725,12398,50,268.4,7.8
14720,12408,51,266.2,8.0
14715,12417,51,263.9,8.1
14710,12427,51,261.6,8.0
14705,12436,50,259.4,7.8
14700,12445,48,257.3,7.5
14695,12452,46,255.4,7.1
14690,12459,43,253.5,6.7
14685,12465,40,251.8,6.3
14680,12470,37,250.3,5.8
14675,12474,34,249.0,5.4
14670,12477,32,247.8,5.0
14665,12479,30,246.7,4.7
14660,12480,29,245.8,4.5
14655,12480,28,245.0,4.3
14650,12480,27,244.2,4.2
14645,12479,27,243.6,4.2
14640,12478,27,243.0,4.2
14635,12477,27,242.4,4.2
14630,12476,28,241.8,4.3
14625,12474,28,241.3,4.3
14620,12473,28,240.8,4.4
14615,12471,29,240.3,4.4
14610,12470,29,239.8,4.5
14605,12468,29,239.3,4.5
14600,12466,29,238.9,4.5
14595,12464,29,238.4,4.5
14590,12463,29,237.9,4.5
14585,12461,30,237.5,4.5
14580,12458,29,237.1,4.5
14575,12456,30,236.6,4.6
14570,12454,30,236.2,4.6
14565,12452,30,235.8,4.6
14560,12449,30,235.5,4.6
14555,12447,30,235.1,4.6
14550,12445,30,234.7,4.6
14545,12442,30,234.3,4.6
14540,12440,30,234.0,4.5
14535,12437,29,233.6,4.5
14530,12435,29,233.2,4.5
14525,12432,29,232.9,4.4
14520,12430,29,232.5,4.4
14515,12428,28,232.1,4.3
14510,12426,28,231.6,4.3
14505,12423,28,231.2,4.3
14500,12421,28,230.8,4.2
14495,12419,28,230.4,4.2
14490,12417,27,229.9,4.2
14485,12415,27,229.5,4.2
14480,12414,27,229.0,4.2
14475,12412,27,228.6,4.2
14470,12410,27,228.1,4.2
14465,12408,27,227.6,4.1
14460,12407,27,227.1,4.1
14455,12405,27,226.6,4.1
14450,12403,27,226.1,4.1
14445,12402,26,225.6,4.0
14440,12401,26,225.1,4.0
14435,12400,26,224.5,3.9
14430,12398,25,223.9,3.8
14425,12398,25,223.3,3.8
14420,12397,25,222.7,3.7
14415,12396,24,222.0,3.7
14410,12396,24,221.4,3.6
14405,12396,24,220.6,3.6
14400,12396,23,219.9,3.6
14395,12396,23,219.1,3.5
14390,12396,23,218.3,3.5
14385,12397,23,217.5,3.5
14380,12397,23,216.7,3.4
14375,12398,23,215.9,3.4
14370,12398,23,215.2,3.4
14365,12397,23,214.5,3.5
14360,12397,23,213.9,3.5
14355,12395,24,213.4,3.7
14350,12393,25,213.0,3.8
14345,12390,27,212.7,4.1
14340,12386,30,212.5,4.5
14335,12382,33,212.5,4.9
14330,12377,36,212.5,5.4
14325,12371,40,212.6,6.0
14320,12365,43,212.8,6.5
14315,12359,47,213.0,7.1
14310,12353,49,213.1,7.5
14305,12347,51,213.2,7.8
14300,12343,52,213.3,7.9
14295,12338,52,213.2,7.8
14290,12335,50,213.0,7.5
14285,12332,47,212.7,7.1
14280,12330,43,212.3,6.5
14275,12328,39,211.8,5.8
14270,12327,34,211.2,5.1
14265,12326,30,210.6,4.5
14260,12325,26,210.1,3.9
14255,12324,23,209.4,3.5
14250,12323,22,208.9,3.3
14245,12322,22,208.3,3.3
14240,12320,22,207.9,3.3
14235,12318,22,207.4,3.3
14230,12316,22,207.0,3.4
14225,12314,22,206.5,3.4
14220,12312,22,206.1,3.3
14215,12310,22,205.7,3.3
14210,12308,22,205.3,3.2
14205,12305,21,205.0,3.2
14200,12302,21,204.7,3.2
14195,12299,21,204.5,3.2
14190,12295,22,204.3,3.2
14185,12291,22,204.2,3.2
14180,12287,22,204.1,3.2
14175,12282,22,204.0,3.3
14170,12278,22,203.9,3.3
14165,12274,22,203.9,3.3
14160,12269,22,203.8,3.3
14155,12265,22,203.7,3.3
14150,12261,22,203.6,3.3
14145,12258,22,203.3,3.3
14140,12255,22,203.0,3.3
14135,12253,22,202.6,3.3
14130,12252,22,202.0,3.3
14125,12250,22,201.5,3.3
14120,12248,23,201.1,3.4
14115,12245,23,200.9,3.4
14110,12240,23,200.9,3.5
14105,12235,24,201.0,3.6
14100,12228,24,201.2,3.6
14095,12221,24,201.6,3.6
14090,12213,24,202.1,3.7
14085,12204,25,202.7,3.7
14080,12194,25,203.4,3.7
14075,12185,25,204.1,3.7
14070,12174,25,204.9,3.8
14065,12163,26,205.8,3.9
14060,12152,26,206.7,3.9
14055,12141,27,207.7,4.1
14050,12130,28,208.7,4.2
14045,12119,29,209.6,4.4
14040,12108,30,210.6,4.6
14035,12096,32,211.5,4.8
14030,12086,33,212.4,5.0
14025,12075,34,213.3,5.2
14020,12065,36,214.1,5.4
14015,12055,37,214.8,5.6
14010,12046,38,215.5,5.7
14005,12037,38,216.0,5.8
14000,12030,39,216.5,5.9
13995,12023,39,216.8,6.0
13990,12016,39,217.0,6.0
13985,12011,39,217.1,5.9
13980,12007,39,217.0,5.9
13975,12004,38,216.7,5.7
13970,12002,37,216.2,5.5
13965,12001,35,215.6,5.3
13960,12002,33,214.7,5.0
13955,12004,31,213.7,4.7
13950,12008,29,212.4,4.4
13945,12013,27,210.8,4.1
13940,12020,27,209.1,4.0
13935,12028,27,207.2,4.1
13930,12036,28,205.3,4.2
13925,12044,29,203.4,4.4
13920,12051,30,201.5,4.5
13915,12058,29,199.9,4.4
13910,12062,28,198.4,4.2
13905,12065,27,197.2,4.0
13900,12067,27,196.3,4.0
13895,12066,28,195.6,4.2
13890,12065,29,195.2,4.4
13885,12060,29,195.1,4.3
13880,12055,27,195.2,4.0
13875,12048,25,195.5,3.7
13870,12040,26,196.0,3.9
13865,12032,28,196.4,4.1
13860,12025,28,196.8,4.2
13855,12019,27,196.9,4.0
13850,12014,27,196.9,4.0
13845,12011,27,196.6,4.0
13840,12011,26,195.9,3.9
13835,12014,24,194.7,3.6
13830,12018,23,193.4,3.4
13825,12022,23,192.1,3.5
13820,12024,25,191.1,3.7
13815,12021,24,190.8,3.6
13810,12013,23,191.3,3.4
13805,11997,23,192.9,3.4
13800,11974,23,195.6,3.4
13795,11944,24,199.4,3.5
13790,11918,24,202.6,3.6
13785,11901,24,204.5,3.6
13780,11892,22,204.9,3.4
13775,11890,23,204.5,3.4
13770,11889,23,204.0,3.5
13765,11879,22,204.7,3.3
13760,11864,22,206.3,3.3
13755,11850,22,207.6,3.3
13750,11841,23,208.2,3.5
13745,11834,24,208.6,3.6
13740,11824,25,209.4,3.7
13735,11812,25,210.4,3.7
13730,11803,26,211.0,3.9
13725,11800,26,210.8,3.8
13720,11802,25,209.7,3.8
13715,11809,26,208.0,3.9
13710,11818,25,205.9,3.8
13705,11827,24,203.8,3.7
13700,11834,25,202.1,3.8
13695,11836,25,201.0,3.8
13690,11836,25,200.3,3.8
13685,11837,25,199.5,3.8
13680,11840,24,198.2,3.6
13675,11844,24,196.9,3.5
13670,11845,26,196.0,3.9
13665,11841,28,195.9,4.1
13660,11833,28,196.4,4.2
13655,11823,28,197.1,4.2
13650,11814,29,197.8,4.3
13645,11808,28,198.0,4.2
13640,11807,26,197.4,3.9
13635,11813,27,195.7,3.9
13630,11826,29,193.1,4.3
13625,11840,30,190.4,4.5
13620,11845,33,188.8,4.9
13615,11837,33,189.2,4.9
13610,11820,31,191.1,4.5
13605,11797,29,193.8,4.3
13600,11772,29,196.8,4.3
13595,11749,28,199.4,4.2
13590,11732,26,201.4,3.9
13585,11716,25,202.9,3.8
13580,11701,26,204.6,3.9
13575,11681,25,206.8,3.8
13570,11663,27,208.7,4.1
13565,11658,28,208.8,4.2
13560,11665,27,207.0,4.0
13555,11680,27,204.0,4.0
13550,11701,27,200.2,4.1
13545,11723,26,196.2,3.9
13540,11741,26,192.7,3.9
13535,11751,26,190.6,3.9
13530,11749,26,190.1,3.8
13525,11738,26,191.0,3.9
13520,11723,29,192.5,4.4
13515,11706,33,194.3,4.9
13510,11689,34,196.2,5.1
13505,11672,33,197.9,5.0
13500,11656,32,199.5,4.8
13495,11642,31,200.9,4.6
13490,11630,30,202.1,4.4
13485,11619,28,202.9,4.2
13480,11612,25,203.3,3.8
13475,11607,24,203.2,3.6
13470,11603,26,203.1,4.0
13465,11596,27,203.6,4.1
13460,11584,27,204.6,4.0
13455,11571,26,205.8,3.8
13450,11560,26,206.8,3.9
13445,11552,26,207.2,4.0
13440,11547,27,207.2,4.1
13435,11543,27,207.0,4.1
13430,11541,25,206.7,3.8
13425,11538,25,206.4,3.8
13420,11535,28,206.1,4.2
13415,11530,31,206.0,4.6
13410,11525,30,206.2,4.5
13405,11519,28,206.4,4.2
13400,11514,27,206.4,4.0
13395,11511,26,206.1,4.0
13390,11511,26,205.2,3.9
13385,11515,26,204.0,3.9
13380,11519,28,202.6,4.1
13375,11523,29,201.4,4.3
13370,11524,27,200.5,4.1
13365,11522,26,200.0,3.9
13360,11519,27,199.8,4.0
13355,11512,28,200.0,4.2
13350,11504,28,200.5,4.1
13345,11495,26,201.1,3.9
13340,11487,26,201.6,3.9
13335,11481,26,201.8,3.9
13330,11477,26,201.6,3.9
13325,11473,29,201.6,4.4
13320,11464,32,202.1,4.8
13315,11451,31,203.4,4.6
13310,11434,29,205.2,4.3
13305,11416,28,207.2,4.2
13300,11399,26,209.0,4.0
13295,11385,24,210.4,3.7
13290,11375,24,211.2,3.7
13285,11370,24,211.1,3.6
13280,11372,24,210.1,3.6
13275,11378,23,208.5,3.5
13270,11386,24,206.6,3.5
13265,11392,23,204.9,3.4
13260,11396,23,203.7,3.4
13255,11395,23,203.1,3.4
13250,11389,24,203.1,3.5
13245,11380,25,203.8,3.7
13240,11367,27,205.0,4.0
13235,11352,26,206.6,3.9
13230,11338,25,207.9,3.8
13225,11330,26,208.4,3.9
13220,11329,26,207.9,3.9
13215,11333,25,206.5,3.8
13210,11341,25,204.6,3.7
13205,11349,25,202.7,3.8
13200,11356,26,200.9,3.8
13195,11358,25,199.8,3.7
13190,11355,23,199.5,3.5
13185,11346,24,200.2,3.6
13180,11332,26,201.6,3.9
13175,11314,26,203.5,3.9
13170,11295,26,205.7,3.9
13165,11273,26,208.2,3.9
13160,11251,24,210.8,3.6
13155,11234,22,212.6,3.3
13150,11227,21,213.0,3.1
13145,11230,21,211.8,3.2
13140,11240,23,209.5,3.4
13135,11251,22,207.1,3.4
13130,11257,21,205.5,3.2
13125,11254,22,205.3,3.3
13120,11240,24,206.6,3.6
13115,11224,22,208.3,3.3
13110,11213,20,209.2,3.1
13105,11205,22,209.6,3.4
13100,11190,30,211.2,4.5
13095,11161,33,214.8,5.0
13090,11131,27,218.7,4.2
13085,11112,22,220.9,3.4
13080,11100,22,221.8,3.4
13075,11088,23,223.0,3.5
13070,11075,22,224.2,3.4
13065,11066,21,224.9,3.3
13060,11061,22,224.9,3.3
13055,11057,22,224.8,3.3
13050,11053,21,224.6,3.2
13045,11053,20,223.9,3.1
13040,11055,20,222.9,3.1
13035,11055,20,222.1,3.0
13030,11055,20,221.3,3.1
13025,11060,21,219.8,3.2
13020,11066,21,218.2,3.1
13015,11069,20,217.0,3.1
13010,11067,21,216.5,3.2
13005,11062,21,216.6,3.1
13000,11057,20,216.6,3.0
12995,11052,20,216.6,3.1
12990,11048,20,216.5,3.1
12985,11047,20,216.0,3.0
12980,11047,20,215.2,3.0
12975,11048,20,214.3,3.0
12970,11047,20,213.8,3.0
12965,11043,20,213.6,3.1
12960,11038,20,213.5,3.1
12955,11036,21,213.2,3.1
12950,11037,21,212.3,3.1
12945,11041,21,210.9,3.1
12940,11046,21,209.5,3.1
12935,11047,21,208.6,3.1
12930,11043,21,208.5,3.1
12925,11035,21,208.9,3.1
12920,11027,20,209.4,3.1
12915,11022,20,209.5,3.0
12910,11017,21,209.5,3.1
12905,11009,21,209.9,3.2
12900,11000,21,210.6,3.2
12895,10991,21,211.2,3.1
12890,10982,21,211.8,3.2
12885,10973,21,212.4,3.1
12880,10965,20,212.9,3.0
12875,10961,20,212.8,3.0
12870,10963,21,211.8,3.1
12865,10971,22,209.8,3.3
12860,10982,21,207.4,3.1
12855,10989,19,205.6,2.9
12850,10989,20,204.9,3.0
12845,10979,22,205.7,3.3
12840,10964,23,207.2,3.4
12835,10947,23,209.0,3.4
12830,10930,22,210.9,3.3
12825,10917,20,212.1,3.0
12820,10909,19,212.6,2.9
12815,10906,19,212.3,2.9
12810,10905,19,211.7,2.8
12805,10905,19,211.0,2.8
12800,10908,19,209.7,2.8
12795,10913,19,208.4,2.8
12790,10913,19,207.5,2.8
12785,10913,19,206.9,2.8
12780,10912,19,206.3,2.8
12775,10912,19,205.6,2.8
12770,10908,21,205.3,3.1
12765,10896,26,206.5,3.8
12760,10872,28,209.4,4.1
12755,10846,26,212.6,3.9
12750,10823,24,215.3,3.7
12745,10803,24,217.6,3.6
12740,10783,24,219.8,3.6
12735,10763,24,222.1,3.7
12730,10742,26,224.6,4.0
12725,10717,26,227.7,4.0
12720,10696,21,230.2,3.3
12715,10684,19,231.2,2.9
12710,10677,20,231.6,3.0
12705,10666,20,232.6,3.1
12700,10656,18,233.3,2.8
12695,10651,18,233.4,2.8
12690,10644,19,233.6,2.9
12685,10634,20,234.4,3.1
12680,10622,20,235.6,3.1
12675,10610,20,236.7,3.0
12670,10599,19,237.6,2.9
12665,10591,18,238.1,2.7
12660,10586,17,238.1,2.7
12655,10585,17,237.5,2.6
12650,10585,17,236.7,2.7
12645,10588,18,235.5,2.8
12640,10596,19,233.5,2.9
12635,10605,18,231.5,2.8
12630,10606,19,230.6,2.9
12625,10596,23,231.3,3.5
12620,10575,25,233.7,3.9
12615,10551,25,236.7,3.8
12610,10530,22,239.3,3.4
12605,10514,18,240.9,2.9
12600,10508,17,241.2,2.7
12595,10503,18,241.1,2.8
12590,10494,20,241.8,3.1
12585,10481,19,243.0,3.0
12580,10473,17,243.6,2.7
12575,10471,17,243.0,2.7
12570,10472,17,242.2,2.7
12565,10472,17,241.5,2.7
12560,10472,17,240.7,2.6
12555,10473,18,239.8,2.7
12550,10479,20,238.1,3.1
12545,10494,23,235.1,3.5
12540,10513,22,231.5,3.4
12535,10529,21,228.2,3.2
12530,10544,20,225.2,3.0
12525,10553,18,223.1,2.8
12520,10557,18,221.7,2.8
12515,10557,19,220.9,2.8
12510,10555,19,220.5,2.9
12505,10551,20,220.4,3.1
12500,10541,23,221.2,3.6
12495,10523,25,223.2,3.8
12490,10504,24,225.4,3.7
12485,10485,25,227.5,3.8
12480,10464,26,230.0,4.0
12475,10442,26,232.6,3.9
12470,10423,23,234.8,3.6
12465,10408,22,236.4,3.4
12460,10396,22,237.5,3.4
12455,10386,21,238.2,3.3
12450,10380,20,238.3,3.2
12445,10377,21,238.1,3.2
12440,10375,21,237.6,3.2
12435,10371,22,237.5,3.4
12430,10363,23,238.1,3.5
12425,10351,22,239.1,3.4
12420,10341,20,239.9,3.0
12415,10337,18,239.8,2.8
12410,10339,18,238.7,2.8
12405,10345,19,237.1,2.9
12400,10355,20,234.8,3.1
12395,10366,19,232.3,3.0
12390,10375,18,230.2,2.8
12385,10377,17,229.2,2.7
12380,10375,17,228.7,2.6
12375,10373,17,228.3,2.6
12370,10369,18,228.1,2.7
12365,10366,18,227.9,2.7
12360,10367,18,227.0,2.8
12355,10376,21,224.9,3.2
12350,10392,23,221.6,3.5
12345,10410,22,218.1,3.3
12340,10424,19,215.4,2.9
12335,10422,22,214.9,3.4
12330,10403,27,217.0,4.0
12325,10378,24,220.1,3.6
12320,10361,19,221.9,2.9
12315,10357,19,221.8,2.8
12310,10365,21,219.9,3.1
12305,10378,22,217.1,3.3
12300,10393,21,214.2,3.1
12295,10405,18,211.6,2.8
12290,10417,18,209.1,2.7
12285,10422,18,207.6,2.7
12280,10420,18,207.2,2.7
12275,10408,18,208.2,2.7
12270,10392,18,209.9,2.7
12265,10382,18,210.7,2.7
12260,10384,18,209.6,2.7
12255,10381,18,209.5,2.7
12250,10366,18,210.9,2.7
12245,10357,18,211.6,2.7
12240,10363,18,209.9,2.7
12235,10373,18,207.7,2.7
12230,10384,18,205.3,2.7
12225,10395,18,202.9,2.7
12220,10405,18,200.6,2.7
12215,10419,18,197.9,2.6
12210,10419,18,197.1,2.7
12205,10410,18,197.8,2.6
12200,10405,18,197.8,2.6
12195,10390,18,199.3,2.6
12190,10374,18,201.0,2.6
12185,10374,18,200.2,2.6
12180,10378,17,198.8,2.6
12175,10373,17,199.0,2.6
12170,10364,18,199.6,2.6
12165,10354,18,200.2,2.7
12160,10351,18,200.1,2.7
12155,10356,18,198.6,2.7
12150,10361,18,197.1,2.6
12145,10359,18,196.6,2.6
12140,10355,18,196.6,2.6
12135,10353,18,196.2,2.7
12130,10355,18,195.1,2.7
12125,10355,18,194.4,2.6
12120,10360,18,192.8,2.6
12115,10371,18,190.6,2.6
12110,10378,18,188.7,2.6
12105,10369,18,189.3,2.6
12100,10348,18,191.8,2.6
12095,10333,18,193.4,2.6
12090,10328,18,193.4,2.6
12085,10336,18,191.5,2.6
12080,10341,18,189.9,2.6
12075,10338,18,189.7,2.7
12070,10338,18,189.0,2.7
12065,10342,18,187.7,2.6
12060,10339,18,187.3,2.6
12055,10331,18,187.9,2.7
12050,10330,18,187.2,2.7
12045,10327,18,187.1,2.7
12040,10316,18,187.9,2.7
12035,10310,18,188.1,2.7
12030,10312,18,187.1,2.7
12025,10317,18,185.6,2.7
12020,10316,18,185.0,2.6
12015,10318,18,184.1,2.6
12010,10322,18,182.7,2.6
12005,10320,18,182.3,2.6
12000,10306,18,183.6,2.6
11995,10294,18,184.6,2.6
11990,10289,18,184.8,2.6
11985,10289,18,184.0,2.6
11980,10296,18,182.2,2.6
11975,10294,18,181.8,2.7
11970,10285,18,182.4,2.6
11965,10277,18,182.9,2.7
11960,10277,19,182.1,2.8
11955,10283,19,180.6,2.8
11950,10281,19,180.2,2.7
11945,10270,19,181.1,2.8
11940,10251,19,183.1,2.8
11935,10231,19,185.4,2.8
11930,10215,20,187.0,2.9
11925,10207,20,187.5,2.9
11920,10206,20,186.9,3.0
11915,10209,20,185.8,2.9
11910,10213,20,184.5,2.9
11905,10217,20,183.2,2.9
11900,10222,20,181.7,3.0
11895,10228,19,180.1,2.8
11890,10229,20,179.3,2.9
11885,10220,19,179.8,2.8
11880,10209,21,180.7,3.0
11875,10202,20,181.1,3.0
11870,10198,21,181.0,3.0
11865,10197,22,180.4,3.3
11860,10199,23,179.4,3.4
11855,10201,24,178.3,3.5
11850,10204,24,177.2,3.5
11845,10206,25,176.2,3.6
11840,10206,26,175.5,3.8
11835,10202,27,175.3,3.9
11830,10195,26,175.8,3.9
11825,10182,24,176.9,3.5
11820,10167,21,178.4,3.1
11815,10150,20,180.1,2.9
11810,10136,19,181.5,2.8
11805,10124,21,182.5,3.0
11800,10119,22,182.6,3.2
11795,10120,22,181.7,3.2
11790,10125,22,180.2,3.2
11785,10133,23,178.4,3.3
11780,10141,24,176.5,3.5
11775,10147,25,174.9,3.7
11770,10149,26,173.8,3.8
11765,10147,25,173.5,3.7
11760,10140,24,173.7,3.5
11755,10131,23,174.4,3.3
11750,10121,22,175.2,3.2
11745,10110,22,176.0,3.3
11740,10101,23,176.7,3.3
11735,10094,23,176.9,3.4
11730,10091,23,176.7,3.3
11725,10090,22,176.1,3.3
11720,10090,22,175.4,3.3
11715,10091,23,174.6,3.4
11710,10091,24,173.8,3.5
11705,10090,25,173.3,3.6
11700,10086,25,173.2,3.6
11695,10078,23,173.6,3.4
11690,10067,21,174.6,3.1
11685,10054,21,175.7,3.1
11680,10047,23,176.1,3.3
11675,10050,23,174.9,3.4
11670,10065,22,172.0,3.2
11665,10084,22,168.5,3.2
11660,10097,23,165.8,3.3
11655,10097,22,165.2,3.2
11650,10085,22,166.2,3.2
11645,10072,22,167.4,3.3
11640,10064,21,167.8,3.1
11635,10063,22,167.2,3.3
11630,10065,23,166.3,3.3
11625,10065,23,165.6,3.3
11620,10061,23,165.5,3.3
11615,10053,24,166.0,3.5
11610,10041,25,167.0,3.7
11605,10029,24,168.0,3.5
11600,10018,24,168.9,3.5
11595,10011,25,169.2,3.6
11590,10010,24,168.7,3.5
11585,10013,24,167.5,3.5
11580,10019,24,165.9,3.4
11575,10025,22,164.4,3.2
11570,10027,23,163.3,3.3
11565,10026,22,162.9,3.2
11560,10025,22,162.3,3.2
11555,10028,21,161.1,3.1
11550,10032,22,159.8,3.2
11545,10035,23,158.7,3.3
11540,10033,21,158.2,3.1
11535,10032,21,157.7,3.0
11530,10036,22,156.5,3.2
11525,10046,22,154.3,3.1
11520,10057,22,152.0,3.1
11515,10062,22,150.6,3.2
11510,10057,21,150.7,3.1
11505,10044,21,151.8,3.0
11500,10030,22,153.1,3.1
11495,10021,22,153.7,3.2
11490,10018,23,153.5,3.3
11485,10018,24,152.7,3.5
11480,10019,23,151.9,3.3
11475,10018,22,151.3,3.1
11470,10016,22,151.0,3.2
11465,10011,22,150.9,3.2
11460,10008,23,150.8,3.3
11455,10007,23,150.1,3.3
11450,10011,21,148.9,3.0
11445,10017,21,147.3,3.0
11440,10021,22,146.0,3.1
11435,10024,22,144.9,3.1
11430,10029,23,143.6,3.3
11425,10037,23,141.8,3.3
11420,10045,22,139.9,3.1
11415,10049,22,138.6,3.2
11410,10043,23,138.7,3.2
11405,10027,22,140.4,3.2
11400,10003,23,143.1,3.2
11395,9977,23,146.1,3.3
11390,9955,23,148.5,3.2
11385,9945,24,149.2,3.5
11380,9951,23,147.7,3.3
11375,9966,23,145.0,3.3
11370,9980,26,142.2,3.7
11365,9987,28,140.5,4.0
11360,9987,28,139.8,4.0
11355,9982,27,139.8,3.9
11350,9975,27,140.2,3.8
11345,9967,26,140.6,3.7
11340,9961,24,140.8,3.4
11335,9957,21,140.6,3.0
11330,9956,22,140.1,3.1
11325,9952,23,140.0,3.2
11320,9945,23,140.3,3.2
11315,9938,25,140.6,3.5
11310,9933,26,140.6,3.7
11305,9932,25,140.1,3.5
11300,9932,23,139.4,3.3
11295,9933,24,138.5,3.3
11290,9935,24,137.6,3.4
11285,9935,23,136.9,3.2
11280,9934,21,136.4,2.9
11275,9928,21,136.5,3.0
11270,9916,20,137.6,2.9
11265,9900,19,139.0,2.7
11260,9888,19,140.0,2.7
11255,9881,19,140.4,2.8
11250,9872,21,141.0,3.0
11245,9857,23,142.5,3.3
11240,9837,21,144.6,3.1
11235,9820,21,146.4,3.0
11230,9809,22,147.2,3.1
11225,9803,23,147.3,3.3
11220,9799,24,147.2,3.5
11215,9794,23,147.3,3.2
11210,9786,21,147.7,3.0
11205,9775,22,148.6,3.1
11200,9759,21,150.1,3.0
11195,9743,20,151.8,2.9
11190,9728,20,153.3,2.9
11185,9718,20,154.0,2.9
11180,9708,22,154.8,3.2
11175,9693,23,156.1,3.2
11170,9680,24,157.4,3.4
11165,9671,24,157.9,3.4
11160,9667,24,157.8,3.5
11155,9664,22,157.5,3.2
11150,9662,21,157.1,3.0
11145,9658,21,157.0,3.0
11140,9655,23,156.8,3.2
11135,9653,23,156.3,3.3
11130,9654,25,155.5,3.6
11125,9656,24,154.5,3.5
11120,9658,22,153.5,3.2
11115,9658,22,152.9,3.1
11110,9653,21,152.8,3.0
11105,9645,21,153.2,3.1
11100,9637,22,153.7,3.1
11095,9631,21,154.0,3.1
11090,9628,22,153.7,3.1
11085,9626,21,153.2,3.0
11080,9623,21,153.0,3.1
11075,9614,21,153.6,3.0
11070,9593,20,155.9,2.9
11065,9566,20,159.0,2.9
11060,9547,21,161.1,3.1
11055,9540,23,161.4,3.3
11050,9542,21,160.5,3.1
11045,9547,21,159.1,3.0
11040,9550,21,157.8,3.0
11035,9558,21,156.0,3.0
11030,9570,22,153.6,3.1
11025,9580,22,151.4,3.2
11020,9588,22,149.7,3.1
11015,9589,23,148.8,3.3
11010,9583,24,148.9,3.4
11005,9571,23,149.9,3.3
11000,9556,22,151.4,3.2
10995,9541,22,152.8,3.2
10990,9530,23,153.8,3.3
10985,9525,23,153.8,3.4
10980,9529,22,152.5,3.2
10975,9540,21,150.2,3.0
10970,9555,22,147.4,3.1
10965,9569,22,144.8,3.2
10960,9578,21,142.7,3.0
10955,9584,21,141.2,3.0
10950,9591,22,139.5,3.1
10945,9601,20,137.3,2.9
10940,9609,19,135.6,2.7
10935,9608,19,135.0,2.7
10930,9609,22,134.1,3.1
10925,9616,25,132.5,3.5
10920,9623,27,130.9,3.8
10915,9627,26,129.6,3.7
10910,9630,26,128.6,3.6
10905,9630,25,127.8,3.6
10900,9629,24,127.3,3.4
10895,9626,22,127.1,3.1
10890,9622,23,126.9,3.2
10885,9619,21,126.6,3.0
10880,9614,22,126.7,3.1
10875,9602,23,127.7,3.3
10870,9586,23,129.2,3.2
10865,9574,23,130.3,3.2
10860,9569,22,130.2,3.1
10855,9573,21,129.0,2.9
10850,9581,21,127.2,3.0
10845,9589,20,125.4,2.8
10840,9595,21,123.9,3.0
10835,9598,23,122.7,3.2
10830,9599,22,122.0,3.1
10825,9597,23,121.6,3.3
10820,9594,25,121.3,3.5
10815,9590,25,121.1,3.5
10810,9587,23,121.0,3.2
10805,9582,22,120.9,3.0
10800,9577,22,120.9,3.0
10795,9572,23,121.0,3.2
10790,9565,22,121.3,3.1
10785,9558,22,121.6,3.0
10780,9550,22,122.0,3.0
10775,9543,23,122.3,3.2
10770,9536,24,122.6,3.4
10765,9529,25,122.9,3.5
10760,9523,26,123.0,3.7
10755,9518,27,123.2,3.8
10750,9512,29,123.2,4.0
10745,9507,31,123.2,4.3
10740,9503,33,123.2,4.6
10735,9498,34,123.2,4.8
10730,9494,34,123.1,4.8
10725,9490,32,122.9,4.5
10720,9486,28,122.8,4.0
10715,9482,25,122.7,3.5
10710,9477,23,122.7,3.2
10705,9471,23,122.9,3.2
10700,9463,22,123.3,3.0
10695,9453,21,124.0,2.9
10690,9443,22,124.7,3.1
10685,9436,22,125.1,3.1
10680,9432,22,124.9,3.1
10675,9431,23,124.3,3.2
10670,9432,22,123.5,3.1
10665,9433,22,122.8,3.1
10660,9429,22,122.7,3.0
10655,9419,21,123.4,3.0
10650,9404,21,124.8,3.0
10645,9389,22,126.2,3.1
10640,9381,23,126.6,3.2
10635,9384,22,125.6,3.0
10630,9392,21,123.7,3.0
10625,9402,21,121.6,3.0
10620,9413,23,119.4,3.2
10615,9424,21,117.3,2.9
10610,9429,21,115.9,2.9
10605,9425,22,115.8,3.0
10600,9418,23,116.1,3.2
10595,9412,22,116.2,3.0
10590,9405,22,116.5,3.0
10585,9395,23,117.2,3.3
10580,9379,23,118.8,3.1
10575,9361,23,120.6,3.2
10570,9345,23,122.2,3.3
10565,9334,23,123.0,3.2
10560,9326,24,123.5,3.3
10555,9319,23,123.8,3.2
10550,9314,22,123.7,3.1
10545,9314,23,123.1,3.3
10540,9319,22,121.7,3.1
10535,9327,22,119.9,3.0
10530,9334,22,118.3,3.1
10525,9336,21,117.4,3.0
10520,9333,22,117.1,3.1
10515,9326,24,117.4,3.3
10510,9314,23,118.3,3.2
10505,9301,23,119.5,3.2
10500,9286,23,120.9,3.2
10495,9272,22,122.2,3.0
10490,9257,23,123.6,3.2
10485,9243,23,124.9,3.3
10480,9231,23,125.8,3.2
10475,9225,23,126.0,3.3
10470,9229,24,124.9,3.3
10465,9242,22,122.3,3.1
10460,9260,23,119.2,3.2
10455,9274,22,116.4,3.1
10450,9283,22,114.6,3.0
10445,9283,23,113.9,3.2
10440,9274,23,114.5,3.2
10435,9262,26,115.5,3.6
10430,9252,27,116.1,3.7
10425,9247,24,116.2,3.3
10420,9243,21,116.0,2.9
10415,9239,21,116.0,2.9
10410,9231,21,116.3,3.0
10405,9223,24,116.8,3.4
10400,9219,25,116.7,3.5
10395,9220,23,115.9,3.2
10390,9222,22,115.0,3.1
10385,9222,23,114.3,3.1
10380,9218,22,114.1,3.0
10375,9213,22,114.2,3.1
10370,9206,23,114.5,3.2
10365,9201,23,114.5,3.2
10360,9199,25,114.1,3.4
10355,9204,24,112.7,3.3
10350,9211,22,111.1,3.0
10345,9214,23,110.0,3.2
10340,9207,22,110.3,3.1
10335,9194,21,111.4,2.9
10330,9187,22,111.7,3.0
10325,9192,22,110.3,3.0
10320,9203,23,108.1,3.2
10315,9213,25,106.1,3.5
10310,9215,24,105.1,3.3
10305,9211,21,105.0,2.9
10300,9203,20,105.5,2.8
10295,9194,21,106.1,2.8
10290,9186,22,106.5,3.0
10285,9180,24,106.7,3.3
10280,9176,23,106.5,3.2
10275,9174,21,106.1,2.9
10270,9173,21,105.5,2.9
10265,9174,20,104.8,2.8
10260,9173,20,104.3,2.8
10255,9166,20,104.5,2.8
10250,9150,21,106.1,2.8
10245,9124,20,109.0,2.8
10240,9099,21,111.8,2.9
10235,9077,21,114.1,2.9
10230,9058,21,116.1,3.0
10225,9040,21,117.9,2.9
10220,9030,20,118.7,2.8
10215,9027,20,118.4,2.7
10210,9026,21,117.9,2.9
10205,9021,22,117.9,3.1
10200,9011,21,118.6,3.0
10195,8998,22,119.7,3.1
10190,8986,23,120.8,3.2
10185,8973,22,121.9,3.1
10180,8959,21,123.1,2.9
10175,8945,20,124.4,2.8
10170,8936,21,125.0,2.9
10165,8932,22,124.9,3.0
10160,8929,20,124.6,2.8
10155,8922,21,124.9,2.9
10150,8910,22,126.0,3.1
10145,8901,23,126.6,3.2
10140,8899,20,126.1,2.9
10135,8900,20,125.2,2.8
10130,8899,21,124.7,2.9
10125,8895,22,124.6,3.1
10120,8887,22,125.1,3.1
10115,8875,22,126.1,3.1
10110,8861,22,127.3,3.1
10105,8852,23,127.9,3.2
10100,8852,20,127.3,2.8
10095,8857,20,125.8,2.8
10090,8861,21,124.6,2.9
10085,8861,22,123.9,3.0
10080,8861,22,123.3,3.1
10075,8862,21,122.4,2.9
10070,8868,21,120.9,2.9
10065,8882,20,118.3,2.8
10060,8900,20,115.1,2.7
10055,8915,20,112.4,2.7
10050,8917,19,111.5,2.6
10045,8906,19,112.3,2.7
10040,8892,21,113.5,2.9
10035,8884,22,113.9,3.0
10030,8883,23,113.4,3.2
10025,8890,22,111.7,3.0
10020,8900,20,109.8,2.7
10015,8901,20,108.9,2.8
10010,8887,22,110.2,3.0
10005,8875,23,111.2,3.1
10000,8872,21,111.0,2.9
9995,8876,20,109.7,2.8
9990,8888,21,107.4,3.0
9985,8905,20,104.4,2.8
9980,8921,20,101.5,2.7
9975,8929,20,99.8,2.8
9970,8922,19,100.0,2.6
9965,8905,19,101.7,2.6
9960,8887,20,103.4,2.8
9955,8876,24,104.3,3.3
9950,8873,25,104.1,3.4
9945,8875,25,103.2,3.4
9940,8879,26,101.9,3.5
9935,8883,26,100.7,3.5
9930,8885,24,99.8,3.3
9925,8885,24,99.2,3.2
9920,8881,24,98.9,3.3
9915,8875,24,99.2,3.2
9910,8864,21,99.9,2.9
9905,8851,21,101.1,2.9
9900,8836,21,102.5,2.9
9895,8820,21,104.0,2.8
9890,8805,21,105.4,2.9
9885,8792,21,106.5,2.9
9880,8784,21,107.0,2.9
9875,8781,22,106.7,3.0
9870,8785,21,105.5,2.9
9865,8790,22,104.2,3.1
9860,8793,21,103.1,2.9
9855,8794,20,102.2,2.8
9850,8796,21,101.3,2.9
9845,8800,21,100.1,2.8
9840,8806,20,98.6,2.7
9835,8811,21,97.3,2.9
9830,8813,22,96.3,3.0
9825,8812,21,95.8,2.8
9820,8809,22,95.5,2.9
9815,8807,24,95.2,3.3
9810,8805,26,94.8,3.5
9805,8804,25,94.3,3.3
9800,8804,23,93.6,3.1
9795,8804,22,93.0,3.0
9790,8803,22,92.4,3.0
9785,8800,21,92.1,2.9
9780,8796,20,92.0,2.7
9775,8791,19,92.0,2.5
9770,8786,19,92.1,2.6
9765,8781,20,92.1,2.8
9760,8778,20,91.9,2.8
9755,8775,20,91.5,2.7
9750,8774,20,91.0,2.7
9745,8773,22,90.5,2.9
9740,8772,23,90.0,3.1
9735,8771,22,89.5,3.0
9730,8770,21,89.0,2.9
9725,8769,21,88.5,2.9
9720,8767,22,88.1,3.0
9715,8765,22,87.7,2.9
9710,8762,21,87.4,2.8
9705,8759,21,87.2,2.9
9700,8754,24,87.2,3.2
9695,8747,26,87.5,3.5
9690,8736,25,88.3,3.5
9685,8724,25,89.2,3.4
9680,8714,27,89.9,3.6
9675,8709,26,90.0,3.5
9670,8708,24,89.4,3.2
9665,8707,23,88.9,3.2
9660,8702,22,88.9,3.0
9655,8695,23,89.2,3.1
9650,8693,23,88.8,3.1
9645,8698,22,87.5,3.0
9640,8705,22,85.9,3.0
9635,8708,23,84.9,3.1
9630,8706,24,84.5,3.2
9625,8701,23,84.6,3.1
9620,8699,24,84.1,3.2
9615,8702,23,83.0,3.2
9610,8704,24,82.2,3.2
9605,8699,22,82.2,2.9
9600,8691,22,82.6,3.0
9595,8684,23,82.9,3.1
9590,8680,23,82.7,3.2
9585,8679,23,82.2,3.1
9580,8682,23,81.2,3.0
9575,8687,23,79.8,3.1
9570,8696,21,77.9,2.9
9565,8702,21,76.6,2.8
9560,8696,21,76.7,2.8
9555,8679,22,78.3,3.0
9550,8655,22,80.9,3.0
9545,8623,22,84.5,3.0
9540,8585,21,89.0,2.8
9535,8547,21,93.5,2.9
9530,8514,22,97.4,3.0
9525,8489,22,100.1,3.0
9520,8475,22,101.4,3.0
9515,8475,23,100.6,3.1
9510,8487,23,98.4,3.1
9505,8496,22,96.5,3.1
9500,8498,23,95.6,3.1
9495,8493,24,95.6,3.3
9490,8482,23,96.5,3.1
9485,8467,23,97.8,3.1
9480,8452,22,99.2,3.0
9475,8438,21,100.4,2.9
9470,8426,22,101.4,3.0
9465,8416,21,102.2,2.9
9460,8407,22,102.7,3.0
9455,8401,24,102.9,3.4
9450,8396,26,102.8,3.6
9445,8394,25,102.5,3.4
9440,8391,24,102.2,3.3
9435,8386,25,102.3,3.4
9430,8376,24,102.9,3.3
9425,8363,22,104.0,3.1
9420,8351,23,105.0,3.1
9415,8344,21,105.3,3.0
9410,8339,21,105.4,2.9
9405,8327,22,106.3,3.0
9400,8311,23,107.9,3.2
9395,8297,26,109.1,3.5
9390,8294,26,108.9,3.6
9385,8300,24,107.4,3.3
9380,8308,24,105.5,3.3
9375,8310,23,104.7,3.1
9370,8306,21,104.5,2.9
9365,8310,21,103.3,3.0
9360,8320,23,101.3,3.2
9355,8329,23,99.4,3.2
9350,8336,25,97.8,3.4
9345,8344,23,96.1,3.2
9340,8350,22,94.6,3.0
9335,8352,23,93.7,3.1
9330,8347,24,93.6,3.2
9325,8338,26,94.2,3.5
9320,8328,28,94.9,3.9
9315,8320,27,95.3,3.7
9310,8314,25,95.5,3.4
9305,8308,24,95.6,3.3
9300,8303,25,95.7,3.4
9295,8297,24,95.8,3.3
9290,8290,23,96.1,3.2
9285,8281,25,96.6,3.4
9280,8271,26,97.3,3.5
9275,8260,25,98.2,3.4
9270,8249,26,99.1,3.5
9265,8239,29,99.8,4.0
9260,8231,32,100.1,4.3
9255,8227,32,100.1,4.4
9250,8224,31,99.8,4.3
9245,8223,30,99.2,4.0
9240,8224,28,98.5,3.9
9235,8226,28,97.6,3.8
9230,8228,28,96.5,3.8
9225,8231,27,95.5,3.7
9220,8234,26,94.5,3.6
9215,8236,24,93.6,3.2
9210,8236,23,92.8,3.1
9205,8233,25,92.6,3.4
9200,8225,24,93.0,3.3
9195,8215,24,93.7,3.2
9190,8209,25,93.9,3.4
9185,8211,25,93.0,3.4
9180,8221,23,90.9,3.2
9175,8235,24,88.4,3.3
9170,8249,26,85.9,3.5
9165,8258,25,84.0,3.4
9160,8261,25,82.9,3.3
9155,8259,25,82.5,3.4
9150,8252,24,82.8,3.2
9145,8241,21,83.7,2.8
9140,8228,21,84.7,2.9
9135,8217,20,85.5,2.8
9130,8205,21,86.6,2.8
9125,8188,20,88.2,2.8
9120,8173,21,89.5,2.9
9115,8171,20,89.2,2.8
9110,8175,21,87.9,2.8
9105,8181,21,86.5,2.8
9100,8184,21,85.4,2.9
9095,8182,21,85.0,2.9
9090,8174,22,85.5,3.0
9085,8160,21,86.7,2.9
9080,8148,23,87.7,3.1
9075,8143,22,87.7,3.0
9070,8143,22,87.0,2.9
9065,8146,21,86.0,2.8
9060,8149,21,84.9,2.8
9055,8159,23,82.9,3.1
9050,8173,23,80.3,3.0
9045,8186,23,77.9,3.0
9040,8191,21,76.7,2.8
9035,8183,20,77.0,2.7
9030,8165,20,78.8,2.7
9025,8142,19,81.3,2.6
9020,8124,19,83.0,2.6
9015,8111,19,84.1,2.6
9010,8092,19,86.0,2.6
9005,8075,19,87.7,2.6
9000,8063,19,88.6,2.5
8995,8041,20,91.0,2.7
8990,8016,22,93.7,3.0
8985,7998,21,95.6,2.9
8980,7983,21,96.9,2.9
8975,7970,20,98.0,2.8
8970,7961,19,98.6,2.7
8965,7958,20,98.3,2.7
8960,7964,19,96.8,2.6
8955,7971,20,95.2,2.7
8950,7971,21,94.5,2.9
8945,7970,22,94.0,3.0
8940,7969,21,93.5,2.9
8935,7965,22,93.4,3.0
8930,7960,22,93.5,3.0
8925,7957,24,93.1,3.2
8920,7964,22,91.5,3.0
8915,7979,20,88.9,2.7
8910,7992,20,86.5,2.7
8905,7996,20,85.2,2.7
8900,7991,21,85.2,2.9
8895,7978,21,86.4,2.9
8890,7966,22,87.3,3.0
8885,7969,21,86.3,2.9
8880,7981,21,84.0,2.8
8875,7991,20,81.9,2.6
8870,7993,21,81.1,2.8
8865,7982,22,81.9,2.9
8860,7968,23,83.1,3.1
8855,7957,22,83.9,2.9
8850,7950,21,84.2,2.8
8845,7947,20,84.0,2.7
8840,7949,20,83.0,2.7
8835,7959,21,81.0,2.9
8830,7976,22,78.1,3.0
8825,7991,21,75.4,2.8
8820,7999,21,73.8,2.8
8815,7995,21,73.6,2.8
8810,7987,23,74.0,3.1
8805,7984,23,73.7,3.1
8800,7985,23,72.9,3.0
8795,7987,24,72.1,3.2
8790,7986,23,71.5,3.0
8785,7981,21,71.6,2.9
8780,7971,21,72.3,2.8
8775,7955,21,73.7,2.8
8770,7942,22,74.9,3.0
8765,7935,21,75.1,2.8
8760,7934,21,74.6,2.8
8755,7934,20,74.0,2.7
8750,7933,21,73.4,2.8
8745,7932,21,72.9,2.8
8740,7935,22,71.9,2.9
8735,7941,21,70.4,2.7
8730,7944,21,69.4,2.9
8725,7937,21,69.7,2.8
8720,7925,20,70.7,2.6
8715,7916,20,71.2,2.6
8710,7917,20,70.4,2.7
8705,7921,19,69.2,2.6
8700,7920,20,68.7,2.6
8695,7912,21,69.1,2.8
8690,7906,20,69.3,2.7
8685,7902,21,69.2,2.8
8680,7903,22,68.3,2.9
8675,7909,22,66.9,2.9
8670,7919,22,65.0,2.9
8665,7929,20,63.0,2.7
8660,7934,21,61.7,2.8
8655,7929,21,61.7,2.8
8650,7918,21,62.6,2.8
8645,7903,20,63.8,2.7
8640,7886,22,65.5,2.9
8635,7867,22,67.3,2.9
8630,7854,22,68.4,3.0
8625,7852,21,68.1,2.7
8620,7859,21,66.5,2.8
8615,7868,22,64.6,2.9
8610,7873,23,63.4,3.0
8605,7867,23,63.5,3.1
8600,7848,21,65.4,2.7
8595,7821,20,68.3,2.7
8590,7794,20,71.3,2.6
8585,7775,21,73.1,2.8
8580,7771,20,73.1,2.7
8575,7775,21,71.9,2.8
8570,7782,22,70.3,2.9
8565,7788,21,68.8,2.7
8560,7791,20,67.8,2.7
8555,7789,20,67.4,2.7
8550,7781,19,67.8,2.5
8545,7763,19,69.6,2.6
8540,7737,20,72.3,2.7
8535,7726,21,73.2,2.8
8530,7727,20,72.4,2.6
8525,7731,20,71.2,2.6
8520,7726,20,71.2,2.7
8515,7713,21,72.3,2.8
8510,7702,22,73.1,2.9
8505,7703,20,72.4,2.7
8500,7712,19,70.5,2.6
8495,7722,21,68.6,2.8
8490,7725,20,67.5,2.7
8485,7723,19,67.1,2.6
8480,7721,21,66.8,2.7
8475,7720,20,66.2,2.7
8470,7721,19,65.4,2.5
8465,7721,19,64.8,2.5
8460,7718,20,64.6,2.6
8455,7708,19,65.2,2.6
8450,7695,20,66.3,2.7
8445,7687,22,66.8,2.9
8440,7687,21,66.2,2.9
8435,7690,21,65.1,2.8
8430,7688,21,64.6,2.8
8425,7677,19,65.5,2.5
8420,7660,20,67.2,2.6
8415,7644,20,68.6,2.6
8410,7629,21,69.9,2.7
8405,7615,19,71.2,2.6
8400,7605,20,71.8,2.6
8395,7602,19,71.6,2.6
8390,7596,20,71.7,2.6
8385,7582,20,73.0,2.6
8380,7566,21,74.5,2.8
8375,7552,20,75.7,2.7
8370,7538,20,76.8,2.7
8365,7524,19,78.1,2.5
8360,7515,18,78.7,2.4
8355,7514,18,78.1,2.4
8350,7514,18,77.5,2.4
8345,7502,18,78.4,2.5
8340,7486,18,80.0,2.4
8335,7479,18,80.3,2.4
8330,7474,18,80.2,2.5
8325,7463,19,81.1,2.5
8320,7453,19,81.8,2.6
8315,7445,19,82.2,2.6
8310,7441,21,82.2,2.8
8305,7438,21,81.9,2.9
8300,7436,20,81.4,2.7
8295,7436,20,80.8,2.7
8290,7436,20,80.1,2.7
8285,7430,21,80.3,2.8
8280,7420,20,81.0,2.7
8275,7414,20,81.2,2.7
8270,7417,20,80.1,2.7
8265,7428,19,77.9,2.6
8260,7440,20,75.6,2.7
8255,7447,20,74.1,2.6
8250,7449,20,73.1,2.7
8245,7452,22,72.2,2.9
8240,7457,21,70.8,2.8
8235,7463,21,69.4,2.8
8230,7467,24,68.3,3.2
8225,7464,23,68.0,3.1
8220,7456,21,68.4,2.8
8215,7447,21,69.0,2.8
8210,7439,22,69.4,3.0
8205,7433,22,69.5,2.9
8200,7427,21,69.6,2.8
8195,7419,22,70.0,2.9
8190,7407,23,71.0,3.1
8185,7388,23,72.9,3.0
8180,7366,21,75.3,2.8
8175,7342,21,77.8,2.8
8170,7319,22,80.2,2.9
8165,7302,23,81.9,3.0
8160,7292,21,82.6,2.9
8155,7287,20,82.5,2.7
8150,7288,20,81.8,2.7
8145,7291,21,80.8,2.8
8140,7295,20,79.5,2.7
8135,7299,19,78.4,2.6
8130,7301,20,77.4,2.7
8125,7301,22,76.7,2.9
8120,7299,21,76.4,2.9
8115,7296,21,76.2,2.9
8110,7293,24,75.9,3.2
8105,7293,26,75.2,3.4
8100,7295,26,74.3,3.4
8095,7298,24,73.2,3.2
8090,7303,23,71.9,3.0
8085,7308,22,70.6,3.0
8080,7313,24,69.3,3.2
8075,7318,26,68.0,3.5
8070,7321,28,67.0,3.7
8065,7323,28,66.1,3.7
8060,7322,27,65.5,3.6
8055,7320,26,65.2,3.4
8050,7315,25,65.1,3.4
8045,7308,26,65.4,3.4
8040,7299,26,66.0,3.5
8035,7286,27,67.1,3.5
8030,7270,26,68.5,3.5
8025,7251,25,70.4,3.3
8020,7230,23,72.6,3.1
8015,7209,24,74.7,3.2
8010,7192,25,76.4,3.4
8005,7181,25,77.2,3.3
8000,7178,22,76.9,3.0
7995,7181,20,75.9,2.7
7990,7185,20,74.7,2.7
7985,7186,20,73.9,2.7
7980,7183,21,73.8,2.8
7975,7173,20,74.4,2.7
7970,7158,21,75.8,2.8
7965,7142,23,77.2,3.0
7960,7129,24,78.3,3.2
7955,7123,24,78.5,3.2
7950,7124,22,77.7,3.0
7945,7124,22,77.0,2.9
7940,7115,22,77.6,2.9
7935,7093,21,79.9,2.8
7930,7066,23,82.8,3.1
7925,7044,23,85.2,3.1
7920,7029,21,86.6,2.8
7915,7019,20,87.3,2.7
7910,7013,20,87.4,2.7
7905,7015,21,86.5,2.9
7900,7029,21,83.9,2.8
7895,7053,20,80.1,2.7
7890,7073,22,76.7,2.9
7885,7083,22,74.7,2.9
7880,7082,23,74.2,3.1
7875,7071,23,75.0,3.1
7870,7054,22,76.7,2.9
7865,7036,22,78.4,3.0
7860,7025,22,79.2,3.0
7855,7022,20,78.9,2.7
7850,7022,20,78.4,2.7
7845,7016,21,78.5,2.8
7840,7006,20,79.2,2.7
7835,6993,21,80.3,2.8
7830,6980,21,81.4,2.8
7825,6970,20,82.1,2.7
7820,6966,21,81.9,2.8
7815,6973,21,80.4,2.8
7810,6985,20,78.1,2.7
7805,6995,21,76.1,2.8
7800,6995,21,75.5,2.9
7795,6982,20,76.5,2.7
7790,6964,22,78.2,2.9
7785,6950,21,79.5,2.8
7780,6942,20,80.0,2.7
7775,6938,22,79.8,2.9
7770,6939,21,79.1,2.9
7765,6941,21,78.1,2.8
7760,6943,22,77.2,3.0
7755,6942,22,76.7,2.9
7750,6937,21,76.7,2.8
7745,6931,22,76.9,3.0
7740,6924,23,77.1,3.1
7735,6920,22,77.1,2.9
7730,6916,21,76.9,2.8
7725,6914,22,76.6,3.0
7720,6913,22,76.0,3.0
7715,6912,22,75.4,2.9
7710,6912,23,74.8,3.1
7705,6910,24,74.4,3.2
7700,6906,22,74.3,2.9
7695,6900,21,74.5,2.8
7690,6891,22,75.1,3.0
7685,6878,22,76.1,3.0
7680,6863,24,77.5,3.2
7675,6846,26,79.2,3.4
7670,6827,24,81.1,3.2
7665,6809,22,82.7,3.0
7660,6796,22,83.9,3.0
7655,6788,21,84.4,2.9
7650,6785,21,84.1,2.8
7645,6787,23,83.2,3.0
7640,6791,23,82.0,3.1
7635,6797,21,80.5,2.9
7630,6801,20,79.3,2.7
7625,6801,21,78.7,2.9
7620,6793,21,79.1,2.9
7615,6779,20,80.3,2.7
7610,6764,21,81.7,2.9
7605,6754,22,82.3,2.9
7600,6752,20,81.9,2.7
7595,6754,21,81.1,2.8
7590,6752,21,80.6,2.9
7585,6744,20,81.0,2.8
7580,6729,21,82.5,2.8
7575,6706,22,84.9,2.9
7570,6677,20,88.2,2.7
7565,6648,20,91.5,2.7
7560,6625,21,94.0,2.8
7555,6612,20,95.1,2.7
7550,6609,19,94.8,2.7
7545,6616,21,93.2,2.8
7540,6631,21,90.4,2.8
7535,6652,20,86.9,2.7
7530,6672,20,83.6,2.7
7525,6681,21,81.7,2.9
7520,6674,21,82.0,2.8
7515,6651,20,84.4,2.7
7510,6625,22,87.3,2.9
7505,6608,22,89.0,2.9
7500,6603,20,89.0,2.8
7495,6604,22,88.2,2.9
7490,6605,22,87.4,3.0
7485,6602,20,87.2,2.8
7480,6595,21,87.4,2.9
7475,6586,23,87.9,3.1
7470,6577,22,88.6,2.9
7465,6569,20,89.0,2.7
7460,6563,20,89.1,2.8
7455,6563,21,88.5,2.9
7450,6569,20,87.1,2.7
7445,6579,18,84.9,2.5
7440,6590,17,82.9,2.3
7435,6592,14,81.9,1.9
7430,6560,14,85.5,1.9
7425,6501,14,92.9,1.9
7420,6449,14,99.4,1.9
7415,6428,14,101.6,1.9
7410,6417,14,102.4,2.0
7405,6414,15,102.1,2.1
7400,6423,15,100.2,2.1
7395,6432,16,98.4,2.1
7390,6439,16,96.8,2.1
7385,6444,15,95.4,2.1
7380,6455,16,93.3,2.1
7375,6467,16,91.0,2.1
7370,6471,16,89.8,2.1
7365,6464,16,90.1,2.1
7360,6455,17,90.7,2.3
7355,6451,19,90.5,2.6
7350,6451,19,89.8,2.6
7345,6453,18,88.9,2.5
7340,6452,19,88.3,2.6
7335,6447,20,88.4,2.7
7330,6435,19,89.4,2.6
7325,6420,18,90.8,2.4
7320,6404,18,92.3,2.4
7315,6390,19,93.5,2.6
7310,6381,19,94.1,2.6
7305,6377,18,94.0,2.5
7300,6377,18,93.3,2.5
7295,6378,19,92.4,2.6
7290,6380,20,91.5,2.8
7285,6380,20,90.9,2.7
7280,6377,19,90.6,2.5
7275,6371,18,90.8,2.4
7270,6361,18,91.4,2.5
7265,6348,19,92.6,2.6
7260,6331,18,94.2,2.5
7255,6312,17,96.2,2.4
7250,6293,19,98.1,2.5
7249,6277,12,100.2,1.6
7248,6301,15,96.7,2.1
7247,6295,11,97.4,1.5
7246,6267,15,103,1.6
7245,6263,12,101.5,1.6
7244,6291,11,97.6,1.5
7243,6277,12,99.4,1.6
7242,6244,15,101.2,1.6
7241,6250,11,102.8,1.5
7240,6226,11,106,1.5
7239,6253,15,102.1,2.1
7238,6259,12,101.2,1.6
7237,6260,11,100.8,1.5
7236,6238,11,103.8,1.5
7235,6244,18,102.8,2.5
7234,6260,12,100.5,1.6
7233,6246,13,102.2,1.7
7232,6256,13,100.8,1.8
7231,6249,18,101.5,2.5
7230,6227,12,104.5,1.6
7229,6241,18,102.5,2.5
7228,6255,18,102,1.8
7227,6247,12,101.3,1.7
7226,6271,12,97.9,1.7
7225,6267,18,98.4,2.4
7224,6257,13,99.5,1.8
7223,6258,12,99.3,1.7
7222,6281,18,96.1,2.4
7221,6272,10,97.1,1.3
7220,6264,8,98.1,1
7219,6276,9,96.4,1.1
7218,6285,8,95,1.1
7217,6283,8,95.1,1.1
7216,6279,9,95.6,1.2
7215,6272,8,96.3,1
7214,6288,8,94.1,1.1
7213,6273,9,95.4,1.1
7212,6285,8,94.1,1.1
7211,6289,8,93.5,1
7210,6284,8,94,1.1
7209,6305,10,91.3,1.2
7208,6167,8,109.8,1.1
7207,6141,8,113.3,1.1
7206,6158,8,110.8,1.1
7205,6160,7,110.4,1
7204,6170,9,109,1.2
7203,6178,7,107.7,1
7202,6195,8,105.2,1
7201,6201,8,104.3,1.2
7200,6226,9,100.7,1.2
7199,6242,8,98.4,1.1
7198,6235,8,99.1,1.1
7197,6246,9,97.5,1.3
7196,6243,9,97.7,1.2
7195,6241,10,97.9,1.3
7194,6253,11,96.1,1.5
7193,6250,16,97.2,1.7
7192,6243,12,97.3,1.6
7191,6237,12,97.9,1.6
7190,6256,11,95.2,1.5
7189,6248,12,96.1,1.6
7188,6279,18,91.8,2.4
7187,6259,16,92.5,1.6
7186,6263,11,93.7,1.5
7184,6273,12,92.1,1.6
7183,6263,17,93.3,2.3
7182,6252,18,94.6,2.4
7181,6277,17,91.2,2.3
7180,6275,11,91.3,1.5
7179,6277,12,90.9,1.6
7176,6293,12,88.4,1.6
7175,6256,12,93.2,1.6
7174,6263,12,92.1,1.6
7173,6271,11,90.8,1.5
7172,6267,11,91.3,1.5
7171,6230,18,96.2,2.4
7169,6267,17,90.9,2.3
7166,6260,12,91.4,1.6
7165,6284,12,88.1,1.6
7164,6275,16,89.2,2.1
7162,6253,18,91.9,2.4
7161,6259,16,91,2.1
7160,6215,20,96.8,2.7
7155,6177,20,101.4,2.7
7150,6147,21,104.9,2.9
7145,6131,20,106.3,2.8
7140,6133,18,105.4,2.5
7135,6144,19,103.2,2.6
7130,6158,20,100.7,2.7
7125,6168,18,98.5,2.5
7120,6176,19,96.8,2.6
7115,6182,21,95.4,2.9
7110,6186,21,94.1,2.8
7105,6189,21,93.1,2.8
7100,6191,21,92.1,2.9
7095,6193,19,91.2,2.6
7090,6195,18,90.3,2.5
7085,6194,20,89.7,2.7
7080,6193,19,89.3,2.6
7075,6189,19,89.1,2.6
7070,6184,20,89.1,2.7
7065,6179,19,89.2,2.6
7060,6175,20,89.1,2.7
7055,6175,21,88.4,2.8
7050,6178,20,87.3,2.6
7045,6183,19,86.0,2.5
7040,6187,19,84.7,2.6
7035,6189,19,83.9,2.6
7030,6186,19,83.6,2.5
7025,6181,20,83.6,2.7
7020,6174,21,83.9,2.9
7015,6167,20,84.2,2.7
7010,6159,19,84.6,2.5
7005,6151,19,85.1,2.6
7000,6142,20,85.6,2.7
6995,6133,19,86.2,2.6
6990,6124,19,86.7,2.6
6985,6117,20,87.0,2.7
6980,6112,19,87.0,2.6
6975,6109,20,86.7,2.7
6970,6109,22,86.2,3.0
6965,6110,21,85.4,2.8
6960,6109,20,84.8,2.7
6955,6105,21,84.6,2.8
6950,6096,20,85.3,2.8
6945,6081,19,86.7,2.6
6940,6067,19,87.8,2.6
6935,6060,18,88.1,2.5
6930,6058,20,87.8,2.7
6925,6058,19,87.1,2.6
6920,6060,18,86.2,2.4
6915,6062,19,85.3,2.6
6910,6063,20,84.5,2.6
6905,6062,18,84.0,2.4
6900,6058,18,83.8,2.4
6895,6050,18,84.2,2.4
6890,6039,18,85.0,2.5
6885,6027,18,86.0,2.5
6880,6017,18,86.7,2.4
6875,6015,19,86.3,2.5
6870,6020,18,85.1,2.4
6865,6025,18,83.8,2.5
6860,6025,17,83.1,2.3
6855,6019,17,83.2,2.2
6850,6009,17,84.0,2.3
6845,5997,17,84.9,2.4
6840,5990,18,85.2,2.4
6835,5989,17,84.6,2.3
6830,5987,18,84.2,2.4
6825,5982,18,84.2,2.5
6820,5987,19,83.0,2.6
6815,6002,18,80.3,2.5
6810,6015,18,77.9,2.4
6805,6016,17,77.1,2.3
6800,6003,18,78.1,2.4
6795,5984,19,80.0,2.6
6790,5968,19,81.6,2.6
6785,5955,19,82.6,2.5
6780,5945,18,83.4,2.4
6775,5937,18,83.7,2.5
6770,5938,19,83.0,2.5
6765,5945,19,81.4,2.5
6760,5954,18,79.6,2.4
6755,5957,19,78.4,2.5
6750,5950,19,78.8,2.6
6745,5934,19,80.3,2.6
6740,5916,22,82.0,2.9
6735,5902,22,83.3,2.9
6730,5891,21,84.0,2.8
6725,5884,21,84.3,2.9
6720,5881,23,84.1,3.0
6715,5880,22,83.6,2.9
6710,5882,21,82.7,2.8
6705,5886,21,81.5,2.8
6700,5890,22,80.3,3.0
6695,5894,22,79.0,2.9
6690,5898,20,77.9,2.7
6685,5899,19,77.1,2.6
6680,5895,19,77.1,2.6
6675,5883,19,78.0,2.5
6670,5866,21,79.6,2.8
6665,5849,19,81.2,2.6
6660,5834,18,82.5,2.4
6655,5825,18,83.2,2.4
6650,5820,18,83.1,2.4
6645,5817,18,82.9,2.4
6640,5814,16,82.6,2.2
6635,5807,16,83.0,2.2
6630,5796,18,83.8,2.5
6625,5786,19,84.5,2.6
6620,5780,20,84.6,2.7
6615,5780,19,83.9,2.6
6610,5782,20,83.1,2.6
6605,5779,19,82.9,2.6
6600,5773,17,83.0,2.3
6595,5769,18,82.9,2.4
6590,5772,18,81.8,2.5
6585,5780,17,80.0,2.3
6580,5789,18,78.2,2.4
6575,5794,19,76.9,2.5
6570,5790,19,76.7,2.5
6565,5781,18,77.3,2.4
6560,5769,19,78.3,2.6
6555,5757,20,79.2,2.7
6550,5750,20,79.5,2.7
6545,5749,19,79.0,2.5
6540,5749,19,78.3,2.6
6535,5746,19,78.0,2.5
6530,5742,19,78.0,2.5
6525,5740,19,77.6,2.6
6520,5743,18,76.6,2.4
6515,5748,20,75.2,2.6
6510,5752,20,74.1,2.6
6505,5751,19,73.5,2.6
6500,5743,20,73.9,2.7
6495,5726,20,75.5,2.6
6490,5706,20,77.5,2.7
6485,5691,21,78.9,2.8
6480,5684,20,79.2,2.6
6475,5684,20,78.6,2.7
6470,5687,21,77.5,2.8
6465,5691,19,76.4,2.6
6460,5693,20,75.5,2.6
6455,5691,20,75.1,2.7
6450,5684,19,75.3,2.6
6445,5673,21,76.1,2.7
6440,5658,20,77.5,2.6
6435,5645,20,78.6,2.6
6430,5642,20,78.4,2.7
6425,5650,19,76.6,2.5
6420,5662,18,74.4,2.4
6415,5669,17,72.8,2.3
6410,5662,17,73.1,2.3
6405,5643,17,75.0,2.3
6400,5623,17,77.0,2.3
6395,5598,17,79.7,2.3
6390,5576,18,82.1,2.4
6385,5560,19,83.5,2.5
6380,5557,20,83.2,2.7
6375,5567,20,81.3,2.6
6370,5581,20,78.7,2.7
6365,5594,21,76.4,2.8
6360,5598,20,75.2,2.6
6355,5594,19,75.1,2.5
6350,5586,21,75.4,2.8
6345,5581,20,75.5,2.7
6340,5578,19,75.2,2.6
6335,5580,20,74.4,2.7
6330,5584,18,73.1,2.4
6325,5587,18,72.1,2.5
6320,5583,19,72.0,2.5
6315,5572,18,72.8,2.4
6310,5556,18,74.2,2.4
6305,5539,19,75.9,2.5
6300,5520,19,77.8,2.5
6295,5501,17,79.6,2.3
6290,5482,16,81.5,2.2
6285,5463,17,83.4,2.3
6280,5444,19,85.4,2.5
6275,5424,18,87.4,2.5
6270,5406,17,89.2,2.4
6265,5391,17,90.6,2.3
6260,5381,18,91.3,2.5
6255,5379,19,90.9,2.6
6250,5385,18,89.4,2.5
6245,5397,17,87.1,2.3
6240,5413,16,84.4,2.2
6235,5427,17,81.8,2.3
6230,5437,17,79.9,2.3
6225,5439,17,78.9,2.3
6220,5434,16,78.8,2.2
6215,5425,16,79.4,2.2
6210,5413,17,80.4,2.3
6205,5399,18,81.6,2.4
6200,5385,17,82.8,2.3
6195,5372,16,84.0,2.2
6190,5359,16,85.1,2.2
6185,5345,17,86.3,2.4
6180,5330,18,87.6,2.5
6175,5316,18,89.0,2.4
6170,5302,17,90.1,2.3
6165,5292,17,90.9,2.3
6160,5287,18,90.8,2.4
6155,5291,18,89.7,2.5
6150,5303,18,87.3,2.4
6145,5321,17,84.3,2.3
6140,5339,18,81.2,2.4
6135,5353,19,78.6,2.5
6130,5358,19,77.3,2.6
6125,5352,19,77.6,2.5
6120,5336,18,79.0,2.4
6115,5316,19,81.0,2.5
6110,5296,21,83.1,2.8
6105,5279,22,84.7,3.0
6100,5270,21,85.3,2.9
6095,5270,19,84.6,2.5
6090,5278,17,82.8,2.3
6085,5290,18,80.6,2.4
6080,5303,17,78.2,2.3
6075,5314,16,76.1,2.2
6070,5319,18,74.7,2.4
6065,5318,18,74.3,2.4
6060,5310,17,74.7,2.3
6055,5304,18,74.9,2.4
6050,5307,17,73.8,2.3
6045,5317,17,71.8,2.3
6040,5326,19,69.9,2.5
6035,5328,19,69.0,2.5
6030,5326,21,68.6,2.8
6025,5323,21,68.4,2.8
6020,5319,21,68.3,2.8
6015,5314,23,68.3,3.0
6010,5307,23,68.6,3.1
6005,5297,20,69.3,2.6
6000,5276,17,71.4,2.3
5995,5248,16,74.5,2.2
5990,5228,16,76.6,2.2
5985,5207,16,78.7,2.1
5980,5200,16,79.0,2.1
5975,5207,17,77.4,2.3
5970,5218,18,75.3,2.4
5965,5230,17,73.1,2.3
5960,5239,17,71.1,2.3
5955,5244,18,69.9,2.4
5950,5242,18,69.5,2.4
5945,5232,17,70.2,2.2
5940,5218,16,71.4,2.1
5935,5202,17,72.9,2.2
5930,5187,17,74.2,2.3
5925,5175,16,75.2,2.1
5920,5165,16,75.9,2.1
5915,5154,17,76.7,2.3
5910,5140,17,78.0,2.3
5905,5122,17,79.7,2.3
5900,5103,19,81.6,2.5
5895,5085,19,83.3,2.5
5890,5070,17,84.7,2.4
5885,5059,19,85.5,2.5
5880,5053,20,85.7,2.6
5875,5052,18,85.2,2.4
5870,5053,18,84.4,2.4
5865,5053,18,83.7,2.5
5860,5051,17,83.4,2.3
5855,5046,16,83.4,2.2
5850,5041,16,83.4,2.2
5845,5038,16,83.2,2.2
5840,5031,16,83.4,2.2
5835,5027,16,83.3,2.1
5830,5035,16,81.6,2.1
5825,5054,16,78.4,2.1
5820,5066,15,76.1,2.0
5815,5070,15,75.0,2.0
5810,5075,15,73.7,2.0
5805,5081,15,72.1,2.0
5800,5084,16,71.1,2.1
5795,5082,16,70.7,2.1
5790,5080,17,70.4,2.2
5785,5081,16,69.6,2.2
5780,5083,17,68.7,2.3
5775,5084,16,67.8,2.2
5770,5084,17,67.3,2.3
5765,5079,17,67.2,2.2
5760,5072,16,67.6,2.2
5755,5059,17,68.6,2.2
5750,5043,16,70.1,2.1
5745,5027,17,71.5,2.2
5740,5016,16,72.4,2.1
5735,5008,16,72.8,2.2
5730,5001,17,73.1,2.3
5725,4994,16,73.4,2.1
5720,4986,16,73.8,2.2
5715,4980,16,74.0,2.1
5710,4974,16,74.2,2.2
5705,4969,15,74.1,2.1
5700,4968,15,73.7,2.0
5695,4969,16,72.8,2.1
5690,4973,15,71.6,2.0
5685,4977,16,70.4,2.1
5680,4978,15,69.7,2.0
5675,4979,16,69.0,2.2
5670,4982,16,67.8,2.1
5665,4983,16,67.1,2.1
5660,4969,15,68.3,2.0
5655,4946,16,70.7,2.1
5650,4928,16,72.5,2.1
5645,4919,16,73.0,2.1
5640,4919,14,72.4,1.9
5635,4924,13,71.1,1.8
5630,4931,13,69.6,1.8
5625,4937,13,68.1,1.8
5620,4947,13,66.1,1.8
5615,4958,13,63.9,1.8
5610,4953,14,63.9,1.8
5605,4933,14,66.0,1.8
5600,4907,14,68.8,1.8
5595,4882,13,71.5,1.8
5590,4856,13,74.3,1.8
5585,4825,13,77.9,1.8
5580,4794,14,81.3,1.8
5575,4774,14,83.4,1.9
5570,4761,14,84.5,1.9
5565,4755,14,84.6,1.9
5560,4756,13,83.8,1.8
5555,4756,15,83.1,2.0
5550,4753,16,83.0,2.1
5545,4750,16,82.7,2.1
5540,4751,15,81.9,2.0
5535,4757,16,80.4,2.1
5530,4766,15,78.6,2.0
5525,4773,16,77.0,2.2
5520,4773,16,76.3,2.1
5515,4770,16,76.0,2.2
5510,4773,17,75.0,2.3
5505,4786,16,72.6,2.1
5500,4799,16,70.3,2.2
5495,4803,15,69.1,2.1
5490,4796,16,69.3,2.2
5485,4783,15,70.5,2.1
5480,4764,16,72.3,2.1
5475,4744,15,74.4,2.0
5470,4723,16,76.5,2.2
5465,4706,15,78.1,2.1
5460,4694,16,79.1,2.1
5455,4688,15,79.2,2.1
5450,4684,15,79.2,2.0
5445,4673,15,80.0,2.0
5440,4653,15,82.0,2.0
5435,4636,15,83.6,2.0
5430,4628,15,84.0,2.0
5425,4630,15,83.1,2.0
5420,4639,15,81.3,2.0
5415,4651,14,79.0,1.9
5410,4660,15,77.2,2.0
5405,4668,15,75.5,2.0
5400,4672,15,74.2,2.0
5395,4672,15,73.6,2.0
5390,4670,15,73.1,2.0
5385,4675,15,71.9,2.0
5380,4685,15,69.8,2.0
5375,4697,15,67.6,2.0
5370,4705,15,66.0,2.0
5365,4706,15,65.2,2.0
5360,4701,16,65.1,2.1
5355,4694,15,65.5,2.0
5350,4691,16,65.2,2.1
5345,4698,15,63.6,2.0
5340,4706,15,61.9,2.0
5335,4706,15,61.3,2.0
5330,4690,15,62.8,2.0
5325,4662,15,65.9,2.0
5320,4629,15,69.5,2.1
5315,4600,15,72.7,2.0
5310,4577,15,75.2,2.0
5305,4560,15,76.8,2.0
5300,4549,16,77.7,2.1
5295,4540,14,78.2,1.9
5290,4531,14,78.9,1.9
5285,4518,14,79.9,1.9
5280,4506,15,80.9,2.0
5275,4495,15,81.7,2.0
5270,4487,15,82.2,2.1
5265,4482,15,82.1,2.0
5260,4478,15,81.9,2.0
5255,4475,15,81.8,2.0
5250,4475,14,81.1,1.9
5245,4480,14,79.7,1.9
5240,4484,14,78.6,1.9
5235,4480,14,78.5,1.9
5230,4473,15,78.8,2.0
5225,4475,14,77.8,1.9
5220,4480,15,76.5,2.0
5215,4476,14,76.4,1.9
5210,4464,14,77.3,1.9
5205,4458,15,77.5,2.0
5200,4464,14,76.1,1.9
5195,4470,15,74.6,2.0
5190,4478,14,72.9,1.9
5185,4488,14,70.9,1.9
5180,4495,15,69.3,1.9
5175,4498,14,68.3,1.9
5170,4499,14,67.5,1.9
5165,4506,14,65.9,1.9
5160,4518,15,63.7,1.9
5155,4526,14,62.0,1.9
5150,4529,14,60.9,1.9
5145,4524,15,60.9,2.0
5140,4514,16,61.7,2.1
5135,4503,15,62.4,2.0
5130,4495,16,62.9,2.1
5125,4487,15,63.3,2.0
5120,4482,15,63.3,2.0
5115,4482,16,62.7,2.1
5110,4486,16,61.5,2.1
5105,4496,15,59.5,2.0
5100,4507,16,57.4,2.1
5095,4514,15,55.9,2.0
5090,4514,16,55.3,2.1
5085,4510,16,55.2,2.1
5080,4506,16,55.0,2.2
5075,4506,16,54.4,2.1
5070,4503,16,54.1,2.1
5065,4500,16,53.9,2.1
5060,4499,16,53.4,2.1
5055,4489,16,54.1,2.0
5050,4470,16,55.9,2.1
5045,4451,15,57.8,2.0
5040,4436,16,59.1,2.1
5035,4427,16,59.6,2.1
5030,4421,16,59.9,2.1
5025,4414,15,60.1,2.0
5020,4409,15,60.1,2.0
5015,4411,16,59.2,2.1
5010,4421,15,57.3,2.0
5005,4432,16,55.2,2.1
5000,4439,15,53.7,2.0
4999,4439,15,53.5,2.0
4998,4440,15,53.3,1.9
4997,4440,15,53.1,1.9
4996,4440,15,53.0,1.9
4995,4440,15,52.9,1.9
4994,4439,15,52.8,1.9
4993,4439,15,52.7,2.0
4992,4439,15,52.6,2.0
4991,4439,15,52.5,2.0
4990,4439,15,52.4,2.0
4989,4438,15,52.3,2.0
4988,4438,15,52.2,1.9
4987,4438,15,52.1,1.9
4986,4438,15,52.0,1.9
4985,4437,15,51.9,1.9
4984,4436,15,51.9,2.0
4983,4435,15,51.9,2.0
4982,4434,15,52.0,2.0
4981,4432,15,52.2,2.0
4980,4429,15,52.4,2.0
4979,4426,15,52.6,1.9
4978,4423,15,52.9,1.9
4977,4420,14,53.2,1.9
4976,4416,15,53.5,1.9
4975,4413,15,53.8,1.9
4974,4410,15,54.1,2.0
4973,4408,15,54.3,2.0
4972,4405,15,54.4,2.0
4971,4403,15,54.6,2.0
4970,4402,15,54.7,1.9
4969,4400,15,54.8,1.9
4968,4398,15,54.8,1.9
4967,4397,15,54.9,1.9
4966,4396,15,55.0,2.0
4965,4394,15,55.1,2.0
4964,4392,15,55.2,2.0
4963,4390,15,55.3,2.0
4962,4388,15,55.4,2.0
4961,4386,15,55.6,2.0
4960,4384,15,55.8,2.0
4959,4381,15,56.0,2.0
4958,4379,15,56.2,1.9
4957,4376,15,56.4,1.9
4956,4374,15,56.5,1.9
4955,4372,15,56.7,2.0
4954,4370,15,56.9,2.0
4953,4368,15,57.0,2.0
4952,4366,16,57.1,2.1
4951,4365,16,57.1,2.1
4950,4364,16,57.1,2.1
4949,4363,16,57.1,2.1
4948,4363,16,57.0,2.1
4947,4363,16,56.8,2.1
4946,4364,16,56.6,2.1
4945,4364,15,56.4,2.0
4944,4365,15,56.2,2.0
4943,4366,15,55.9,2.0
4942,4367,15,55.6,2.0
4941,4369,15,55.3,2.0
4940,4370,15,55.0,2.0
4939,4371,15,54.7,2.0
4938,4373,16,54.4,2.0
4937,4374,16,54.1,2.1
4936,4375,16,53.8,2.1
4935,4377,16,53.5,2.1
4934,4378,16,53.3,2.1
4933,4379,16,53.0,2.1
4932,4379,16,52.8,2.0
4931,4380,15,52.5,2.0
4930,4381,15,52.3,2.0
4929,4382,15,52.1,2.0
4928,4382,15,51.9,2.0
4927,4383,15,51.7,2.0
4926,4383,16,51.5,2.0
4925,4383,16,51.4,2.1
4924,4384,16,51.2,2.1
4923,4384,16,51.1,2.1
4922,4384,17,50.9,2.2
4921,4384,17,50.8,2.2
4920,4384,17,50.7,2.2
4919,4384,17,50.6,2.2
4918,4383,17,50.5,2.2
4917,4383,16,50.4,2.2
4916,4383,16,50.3,2.1
4915,4383,16,50.2,2.1
4914,4382,16,50.1,2.0
4913,4382,15,50.0,2.0
4912,4381,15,49.9,2.0
4911,4381,15,49.9,2.0
4910,4381,15,49.8,2.0
4909,4381,15,49.7,2.0
4908,4380,15,49.6,2.0
4907,4380,15,49.5,2.0
4906,4380,16,49.4,2.0
4905,4380,16,49.3,2.1
4904,4380,16,49.1,2.1
4903,4380,16,49.0,2.1
4902,4380,16,48.9,2.1
4901,4380,16,48.7,2.0
4900,4381,15,48.5,2.0
4899,4381,15,48.3,2.0
4898,4382,15,48.2,2.0
4897,4382,15,48.0,1.9
4896,4383,15,47.8,1.9
4895,4383,15,47.6,1.9
4894,4383,15,47.4,2.0
4893,4384,15,47.2,2.0
4892,4384,16,47.1,2.0
4891,4384,16,46.9,2.1
4890,4384,16,46.8,2.1
4889,4384,16,46.7,2.1
4888,4384,17,46.6,2.2
4887,4383,17,46.5,2.2
4886,4383,17,46.5,2.2
4885,4382,16,46.5,2.1
4884,4381,16,46.5,2.1
4883,4380,16,46.5,2.1
4882,4379,16,46.5,2.1
4881,4377,16,46.6,2.0
4880,4376,15,46.6,2.0
4879,4374,15,46.7,2.0
4878,4372,15,46.8,2.0
4877,4370,15,47.0,2.0
4876,4368,15,47.1,2.0
4875,4366,15,47.2,2.0
4874,4364,15,47.4,2.0
4873,4361,15,47.6,2.0
4872,4359,16,47.8,2.0
4871,4356,16,48.0,2.1
4870,4354,16,48.3,2.1
4869,4351,16,48.5,2.1
4868,4348,16,48.8,2.1
4867,4345,16,49.0,2.0
4866,4342,15,49.3,2.0
4865,4338,15,49.6,2.0
4864,4335,15,49.9,1.9
4863,4332,15,50.2,1.9
4862,4329,14,50.5,1.9
4861,4325,14,50.8,1.9
4860,4322,14,51.1,1.9
4859,4318,15,51.5,1.9
4858,4315,15,51.8,1.9
4857,4312,15,52.1,2.0
4856,4308,15,52.4,2.0
4855,4305,16,52.7,2.1
4854,4302,16,53.0,2.1
4853,4299,16,53.2,2.1
4852,4296,16,53.5,2.1
4851,4293,16,53.8,2.1
4850,4290,16,54.1,2.0
4849,4287,15,54.3,2.0
4848,4284,15,54.6,2.0
4847,4281,15,54.9,2.0
4846,4278,15,55.1,2.0
4845,4275,15,55.4,1.9
4844,4272,15,55.7,1.9
4843,4269,15,55.9,1.9
4842,4266,15,56.2,1.9
4841,4262,15,56.5,2.0
4840,4259,15,56.8,2.0
4839,4256,15,57.1,2.0
4838,4252,15,57.5,2.0
4837,4249,15,57.8,2.0
4836,4245,15,58.2,2.0
4835,4241,15,58.5,2.0
4834,4237,15,58.9,2.0
4833,4233,15,59.3,2.0
4832,4229,15,59.8,1.9
4831,4225,15,60.2,1.9
4830,4220,14,60.6,1.9
4829,4216,14,61.1,1.9
4828,4212,14,61.5,1.9
4827,4208,14,61.9,1.9
4826,4204,14,62.3,1.9
4825,4200,14,62.7,1.9
4824,4196,15,63.1,1.9
4823,4192,15,63.5,2.0
4822,4188,15,63.8,2.0
4821,4185,15,64.1,2.0
4820,4182,15,64.4,2.0
4819,4179,15,64.7,2.0
4818,4177,15,64.9,2.0
4817,4174,15,65.1,2.0
4816,4172,15,65.2,2.0
4815,4170,15,65.4,1.9
4814,4168,14,65.5,1.9
4813,4166,14,65.6,1.9
4812,4165,14,65.7,1.9
4811,4163,14,65.8,1.9
4810,4162,15,65.8,1.9
4809,4160,15,65.9,2.0
4808,4159,15,66.0,2.0
4807,4157,15,66.0,2.0
4806,4156,15,66.1,2.1
4805,4154,16,66.2,2.1
4804,4153,16,66.2,2.1
4803,4151,16,66.3,2.1
4802,4149,16,66.4,2.1
4801,4148,15,66.5,2.0
4800,4146,15,66.7,2.0
4799,4144,15,66.8,2.0
4798,4142,15,66.9,2.0
4797,4140,14,67.0,1.9
4796,4138,14,67.1,1.9
4795,4136,14,67.3,1.9
4794,4135,14,67.4,1.9
4793,4133,14,67.5,1.8
4792,4131,14,67.6,1.8
4791,4129,14,67.7,1.9
4790,4127,14,67.8,1.9
4789,4126,14,67.9,1.9
4788,4124,14,68.0,1.9
4787,4122,14,68.1,1.9
4786,4121,15,68.2,1.9
4785,4119,15,68.3,1.9
4784,4118,15,68.3,1.9
4783,4117,15,68.3,1.9
4782,4115,14,68.4,1.9
4781,4114,14,68.4,1.9
4780,4113,14,68.4,1.9
4779,4113,14,68.3,1.9
4778,4112,14,68.3,1.9
4777,4111,14,68.2,1.8
4776,4111,14,68.2,1.8
4775,4111,14,68.0,1.8
4774,4111,14,67.9,1.9
4773,4111,14,67.7,1.9
4772,4112,14,67.5,1.9
4771,4113,14,67.3,1.9
4770,4114,15,67.0,1.9
4769,4115,15,66.7,2.0
4768,4116,15,66.4,2.0
4767,4118,15,66.1,2.0
4766,4120,15,65.6,2.0
4765,4123,15,65.2,2.0
4764,4126,15,64.7,2.0
4763,4128,15,64.2,2.0
4762,4132,15,63.6,2.0
4761,4135,15,63.1,2.0
4760,4139,15,62.5,1.9
4759,4142,14,61.9,1.9
4758,4146,14,61.2,1.9
4757,4150,14,60.6,1.9
4756,4154,14,60.0,1.9
4755,4158,14,59.3,1.8
4754,4161,14,58.7,1.8
4753,4165,14,58.0,1.8
4752,4169,14,57.4,1.9
4751,4173,14,56.8,1.9
4750,4176,14,56.2,1.9
4749,4180,14,55.6,1.9
4748,4183,15,55.1,1.9
4747,4186,15,54.6,1.9
4746,4188,15,54.1,2.0
4745,4190,15,53.7,2.0
4744,4192,15,53.3,2.0
4743,4194,15,53.0,2.0
4742,4195,15,52.7,2.0
4741,4196,15,52.5,2.0
4740,4196,15,52.3,1.9
4739,4196,15,52.2,1.9
4738,4196,14,52.1,1.9
4737,4195,14,52.1,1.9
4736,4194,14,52.1,1.9
4735,4192,14,52.2,1.9
4734,4191,14,52.3,1.9
4733,4189,14,52.4,1.9
4732,4187,14,52.5,1.9
4731,4185,15,52.6,1.9
4730,4183,15,52.7,2.0
4729,4181,15,52.9,2.0
4728,4180,16,53.0,2.1
4727,4178,16,53.1,2.1
4726,4176,16,53.1,2.1
4725,4175,16,53.2,2.1
4724,4174,16,53.2,2.2
4723,4173,16,53.2,2.1
4722,4172,16,53.2,2.1
4721,4171,16,53.2,2.1
4720,4171,16,53.1,2.1
4719,4170,16,53.0,2.1
4718,4170,15,53.0,2.0
4717,4170,15,52.9,2.0
4716,4169,15,52.8,2.0
4715,4169,15,52.7,2.0
4714,4169,15,52.6,1.9
4713,4168,15,52.5,1.9
4712,4168,15,52.4,1.9
4711,4168,15,52.3,1.9
4710,4167,15,52.3,1.9
4709,4167,15,52.2,2.0
4708,4166,15,52.2,2.0
4707,4166,15,52.1,2.0
4706,4165,15,52.1,2.0
4705,4164,15,52.1,2.0
4704,4162,15,52.2,2.0
4703,4161,15,52.2,2.0
4702,4159,15,52.3,2.0
4701,4158,15,52.4,2.0
4700,4155,15,52.6,2.0
4699,4153,15,52.7,1.9
4698,4151,15,52.9,1.9
4697,4149,15,53.1,1.9
4696,4146,15,53.3,1.9
4695,4144,15,53.5,2.0
4694,4141,15,53.6,2.0
4693,4139,15,53.8,2.0
4692,4137,15,53.9,2.0
4691,4135,16,54.1,2.1
4690,4134,16,54.2,2.1
4689,4132,16,54.2,2.1
4688,4131,16,54.2,2.1
4687,4130,16,54.2,2.1
4686,4130,16,54.1,2.1
4685,4130,16,54.0,2.1
4684,4131,15,53.8,2.0
4683,4131,15,53.6,2.0
4682,4132,15,53.3,1.9
4681,4134,14,53.0,1.9
4680,4135,14,52.7,1.9
4679,4137,15,52.3,1.9
4678,4139,15,51.9,1.9
4677,4141,15,51.5,2.0
4676,4144,16,51.1,2.0
4675,4146,16,50.6,2.1
4674,4149,16,50.2,2.1
4673,4151,17,49.7,2.2
4672,4154,17,49.2,2.2
4671,4156,17,48.8,2.2
4670,4159,17,48.3,2.2
4669,4161,16,47.9,2.1
4668,4164,16,47.4,2.1
4667,4166,16,47.0,2.0
4666,4168,15,46.6,2.0
4665,4170,15,46.3,1.9
4664,4171,15,45.9,1.9
4663,4173,15,45.6,1.9
4662,4174,15,45.4,1.9
4661,4174,15,45.2,1.9
4660,4175,15,45.0,2.0
4659,4174,15,44.9,2.0
4658,4174,15,44.8,2.0
4657,4173,16,44.8,2.0
4656,4171,16,44.9,2.0
4655,4169,15,45.1,2.0
4654,4167,15,45.2,2.0
4653,4164,15,45.5,2.0
4652,4161,15,45.7,2.0
4651,4158,15,46.0,2.0
4650,4155,15,46.3,2.0
4649,4152,15,46.5,2.0
4648,4149,16,46.8,2.0
4647,4146,16,47.1,2.1
4646,4143,16,47.3,2.1
4645,4141,17,47.5,2.2
4644,4139,17,47.6,2.2
4643,4137,17,47.7,2.2
4642,4136,16,47.7,2.1
4641,4136,16,47.7,2.1
4640,4135,16,47.6,2.1
4639,4136,16,47.4,2.0
4638,4136,15,47.2,2.0
4637,4137,15,47.0,2.0
4636,4137,15,46.8,2.0
4635,4138,15,46.6,2.0
4634,4139,16,46.3,2.0
4633,4140,16,46.1,2.1
4632,4140,16,45.9,2.1
4631,4141,16,45.7,2.1
4630,4141,16,45.6,2.1
4629,4141,16,45.5,2.1
4628,4140,16,45.4,2.1
4627,4140,16,45.4,2.0
4626,4139,15,45.4,2.0
4625,4138,15,45.4,2.0
4624,4136,16,45.4,2.0
4623,4135,16,45.5,2.0
4622,4133,16,45.6,2.1
4621,4131,16,45.7,2.1
4620,4129,16,45.9,2.1
4619,4127,16,46.0,2.1
4618,4125,16,46.2,2.1
4617,4122,16,46.3,2.0
4616,4120,16,46.5,2.0
4615,4118,15,46.7,2.0
4614,4116,15,46.8,2.0
4613,4114,15,47.0,2.0
4612,4112,16,47.1,2.0
4611,4110,16,47.2,2.1
4610,4109,16,47.2,2.1
4609,4108,17,47.2,2.2
4608,4107,17,47.2,2.2
4607,4107,17,47.1,2.2
4606,4107,17,47.0,2.2
4605,4107,17,46.8,2.2
4604,4108,17,46.6,2.2
4603,4109,17,46.3,2.2
4602,4110,16,46.1,2.1
4601,4111,17,45.8,2.2
4600,4113,17,45.5,2.2
4599,4114,17,45.2,2.2
4598,4115,17,44.9,2.3
4597,4117,18,44.5,2.3
4596,4118,18,44.2,2.3
4595,4119,18,44.0,2.3
4594,4120,18,43.7,2.3
4593,4121,18,43.5,2.3
4592,4122,17,43.3,2.2
4591,4122,17,43.1,2.2
4590,4122,17,42.9,2.2
4589,4122,17,42.8,2.1
4588,4122,16,42.8,2.1
4587,4121,16,42.7,2.1
4586,4120,16,42.7,2.1
4585,4119,16,42.7,2.1
4584,4118,16,42.8,2.1
4583,4116,16,42.8,2.0
4582,4115,15,42.9,2.0
4581,4113,15,43.0,2.0
4580,4111,15,43.2,2.0
4579,4109,15,43.3,2.0
4578,4106,16,43.5,2.0
4577,4104,16,43.7,2.1
4576,4101,16,43.9,2.1
4575,4098,17,44.2,2.1
4574,4095,17,44.4,2.2
4573,4092,16,44.7,2.1
4572,4089,16,45.0,2.1
4571,4086,16,45.2,2.1
4570,4083,16,45.5,2.1
4569,4081,16,45.7,2.1
4568,4079,17,45.8,2.1
4567,4077,17,45.9,2.2
4566,4076,17,46.0,2.2
4565,4075,17,45.9,2.2
4564,4075,17,45.8,2.2
4563,4075,16,45.7,2.1
4562,4075,16,45.5,2.1
4561,4076,16,45.3,2.1
4560,4077,16,45.1,2.1
4559,4078,17,44.8,2.2
4558,4079,17,44.5,2.2
4557,4080,17,44.3,2.2
4556,4081,17,44.0,2.2
4555,4082,17,43.8,2.3
4554,4083,17,43.6,2.2
4553,4083,17,43.4,2.2
4552,4083,17,43.2,2.2
4551,4084,17,43.1,2.2
4550,4084,17,42.9,2.1
4549,4084,17,42.8,2.2
4548,4084,17,42.6,2.2
4547,4085,17,42.4,2.2
4546,4085,17,42.2,2.2
4545,4086,16,42.0,2.1
4544,4087,16,41.8,2.1
4543,4087,16,41.5,2.0
4542,4088,16,41.3,2.0
4541,4089,15,41.1,2.0
4540,4090,15,40.9,2.0
4539,4090,15,40.7,2.0
4538,4090,15,40.5,2.0
4537,4090,16,40.4,2.0
4536,4090,16,40.3,2.1
4535,4089,16,40.3,2.1
4534,4088,16,40.3,2.1
4533,4087,16,40.4,2.1
4532,4085,16,40.5,2.1
4531,4082,16,40.7,2.1
4530,4079,16,40.9,2.1
4529,4076,16,41.2,2.1
4528,4073,17,41.6,2.2
4527,4069,17,42.0,2.2
4526,4064,17,42.4,2.2
4525,4060,16,42.9,2.1
4524,4055,16,43.4,2.1
4523,4050,16,43.9,2.1
4522,4045,16,44.4,2.0
4521,4040,16,44.9,2.0
4520,4035,16,45.4,2.0
4519,4030,16,45.9,2.1
4518,4026,16,46.4,2.1
4517,4021,16,46.8,2.1
4516,4017,16,47.2,2.1
4515,4014,17,47.6,2.2
4514,4010,16,47.9,2.1
4513,4007,16,48.2,2.1
4512,4005,16,48.4,2.1
4511,4003,16,48.5,2.1
4510,4001,16,48.6,2.1
4509,4000,17,48.7,2.2
4508,3998,17,48.7,2.2
4507,3997,17,48.7,2.2
4506,3996,17,48.7,2.2
4505,3996,16,48.7,2.2
4504,3995,16,48.6,2.1
4503,3995,16,48.6,2.1
4502,3994,16,48.5,2.0
4501,3994,16,48.4,2.0
4500,3994,16,48.3,2.1
4499,3994,16,48.1,2.1
4498,3994,16,48.0,2.1
4497,3994,16,47.8,2.1
4496,3994,16,47.7,2.1
4495,3995,16,47.5,2.1
4494,3995,16,47.4,2.1
4493,3995,16,47.2,2.1
4492,3995,16,47.1,2.0
4491,3996,16,46.9,2.0
4490,3997,16,46.7,2.1
4489,3998,16,46.4,2.1
4488,3999,16,46.1,2.1
4487,4000,16,45.8,2.1
4486,4002,16,45.5,2.1
4485,4004,16,45.1,2.1
4484,4006,16,44.7,2.1
4483,4008,16,44.3,2.1
4482,4010,16,44.0,2.0
4481,4012,16,43.5,2.0
4480,4014,16,43.2,2.0
4479,4016,16,42.8,2.1
4478,4018,16,42.4,2.1
4477,4019,16,42.1,2.1
4476,4021,16,41.7,2.1
4475,4022,16,41.5,2.1
4474,4023,16,41.2,2.1
4473,4024,16,41.0,2.1
4472,4024,16,40.8,2.1
4471,4025,16,40.6,2.1
4470,4026,17,40.4,2.1
4469,4027,17,40.1,2.2
4468,4028,17,39.8,2.2
4467,4030,17,39.4,2.2
4466,4032,16,39.0,2.1
4465,4034,16,38.6,2.1
4464,4037,16,38.2,2.0
4463,4039,16,37.8,2.0
4462,4041,16,37.4,2.0
4461,4043,16,37.0,2.0
4460,4044,16,36.7,2.0
4459,4046,16,36.4,2.1
4458,4046,16,36.2,2.1
4457,4047,16,36.0,2.0
4456,4046,16,35.9,2.0
4455,4046,16,35.9,2.0
4454,4045,16,35.9,2.1
4453,4043,16,36.0,2.1
4452,4041,17,36.1,2.2
4451,4038,17,36.3,2.2
4450,4035,17,36.6,2.2
4449,4032,17,36.9,2.2
4448,4029,17,37.2,2.2
4447,4025,17,37.6,2.2
4446,4021,17,38.0,2.1
4445,4017,16,38.4,2.1
4444,4013,16,38.8,2.1
4443,4009,16,39.1,2.1
4442,4005,16,39.5,2.1
4441,4002,16,39.7,2.1
4440,3999,17,40.0,2.1
4439,3997,16,40.1,2.1
4438,3996,16,40.2,2.1
4437,3994,16,40.3,2.1
4436,3994,16,40.2,2.1
4435,3993,16,40.2,2.0
4434,3993,16,40.1,2.1
4433,3993,16,39.9,2.1
4432,3994,16,39.7,2.1
4431,3995,16,39.5,2.1
4430,3996,16,39.2,2.0
4429,3997,15,38.9,2.0
4428,3998,15,38.7,2.0
4427,3998,15,38.5,2.0
4426,3998,15,38.4,2.0
4425,3997,15,38.4,1.9
4424,3995,15,38.6,1.9
4423,3991,15,38.9,1.9
4422,3987,15,39.3,1.9
4421,3982,15,39.8,1.9
4420,3976,15,40.4,1.9
4419,3970,14,41.1,1.9
4418,3963,14,41.9,1.9
4417,3957,15,42.6,1.9
4416,3951,15,43.3,1.9
4415,3945,15,43.9,1.9
4414,3939,15,44.5,2.0
4413,3934,15,45.0,2.0
4412,3930,16,45.5,2.0
4411,3926,16,45.9,2.1
4410,3922,16,46.3,2.1
4409,3918,16,46.7,2.1
4408,3914,16,47.0,2.1
4407,3910,16,47.4,2.1
4406,3907,17,47.7,2.2
4405,3904,17,48.0,2.2
4404,3901,17,48.2,2.2
4403,3899,17,48.4,2.2
4402,3897,17,48.5,2.2
4401,3896,17,48.6,2.2
4400,3894,16,48.6,2.1
4399,3894,16,48.6,2.1
4398,3893,16,48.5,2.1
4397,3893,16,48.4,2.1
4396,3892,16,48.3,2.1
4395,3892,16,48.2,2.1
4394,3892,16,48.1,2.1
4393,3892,17,48.0,2.2
4392,3892,17,47.9,2.2
4391,3892,17,47.7,2.2
4390,3892,16,47.6,2.1
4389,3892,16,47.5,2.1
4388,3892,16,47.4,2.0
4387,3891,15,47.3,2.0
4386,3891,15,47.2,2.0
4385,3891,15,47.2,2.0
4384,3890,15,47.1,2.0
4383,3890,16,47.0,2.0
4382,3890,16,46.9,2.0
4381,3889,16,46.8,2.0
4380,3889,15,46.7,2.0
4379,3889,15,46.6,2.0
4378,3889,15,46.5,2.0
4377,3889,15,46.4,2.0
4376,3889,15,46.3,2.0
4375,3889,16,46.1,2.0
4374,3890,16,45.9,2.1
4373,3891,16,45.7,2.1
4372,3892,17,45.4,2.2
4371,3893,17,45.1,2.2
4370,3894,17,44.8,2.2
4369,3896,17,44.4,2.2
4368,3898,16,44.1,2.1
4367,3900,16,43.7,2.1
4366,3902,16,43.3,2.1
4365,3903,16,43.0,2.1
4364,3905,16,42.7,2.1
4363,3906,16,42.5,2.1
4362,3906,16,42.3,2.1
4361,3905,16,42.2,2.1
4360,3905,16,42.2,2.1
4359,3903,16,42.2,2.1
4358,3902,16,42.3,2.1
4357,3900,16,42.5,2.1
4356,3898,17,42.6,2.2
4355,3895,17,42.8,2.2
4354,3893,17,42.9,2.3
4353,3891,18,43.1,2.3
4352,3889,18,43.2,2.3
4351,3887,18,43.4,2.3
4350,3885,18,43.5,2.3
4349,3883,18,43.6,2.3
4348,3881,18,43.7,2.3
4347,3879,18,43.8,2.3
4346,3878,18,43.9,2.3
4345,3877,18,43.9,2.3
4344,3876,18,43.9,2.3
4343,3875,17,43.9,2.2
4342,3874,17,43.9,2.2
4341,3874,17,43.8,2.2
4340,3874,16,43.6,2.1
4339,3874,17,43.5,2.2
4338,3875,17,43.3,2.2
4337,3876,17,43.0,2.2
4336,3877,17,42.8,2.2
4335,3878,17,42.5,2.2
4334,3880,17,42.1,2.2
4333,3882,17,41.8,2.2
4332,3883,17,41.4,2.2
4331,3885,17,41.1,2.2
4330,3887,17,40.7,2.2
4329,3889,17,40.3,2.2
4328,3891,17,40.0,2.2
4327,3893,17,39.6,2.2
4326,3894,16,39.3,2.1
4325,3896,16,38.9,2.1
4324,3897,16,38.6,2.0
4323,3898,16,38.4,2.0
4322,3899,16,38.1,2.0
4321,3900,16,37.9,2.0
4320,3901,16,37.7,2.1
4319,3901,16,37.5,2.1
4318,3901,16,37.4,2.1
4317,3901,16,37.2,2.1
4316,3901,16,37.1,2.1
4315,3901,16,37.0,2.1
4314,3900,17,37.0,2.1
4313,3900,17,36.9,2.2
4312,3900,17,36.8,2.3
4311,3900,18,36.7,2.3
4310,3900,18,36.6,2.3
4309,3900,18,36.4,2.3
4308,3900,17,36.3,2.3
4307,3900,17,36.2,2.2
4306,3900,17,36.0,2.2
4305,3900,17,35.9,2.1
4304,3899,17,35.8,2.1
4303,3899,17,35.8,2.1
4302,3898,17,35.8,2.2
4301,3897,17,35.8,2.2
4300,3895,17,35.9,2.1
4299,3893,16,36.0,2.1
4298,3891,16,36.2,2.1
4297,3889,16,36.4,2.1
4296,3886,16,36.6,2.1
4295,3883,16,36.8,2.1
4294,3880,16,37.1,2.1
4293,3877,17,37.4,2.1
4292,3874,17,37.6,2.2
4291,3871,17,37.9,2.2
4290,3868,17,38.1,2.2
4289,3866,17,38.3,2.1
4288,3863,16,38.5,2.1
4287,3861,16,38.6,2.1
4286,3859,16,38.7,2.0
4285,3858,15,38.8,2.0
4284,3857,16,38.8,2.0
4283,3856,16,38.8,2.0
4282,3855,16,38.8,2.1
4281,3855,16,38.7,2.1
4280,3855,16,38.6,2.1
4279,3855,16,38.4,2.0
4278,3856,16,38.2,2.0
4277,3857,15,37.9,2.0
4276,3858,15,37.6,2.0
4275,3859,15,37.4,2.0
4274,3861,16,37.1,2.0
4273,3862,16,36.7,2.1
4272,3864,17,36.4,2.1
4271,3865,17,36.2,2.2
4270,3866,17,35.9,2.2
4269,3867,17,35.6,2.2
4268,3868,17,35.4,2.2
4267,3868,17,35.2,2.2
4266,3869,17,35.0,2.1
4265,3869,17,34.8,2.2
4264,3870,17,34.6,2.2
4263,3870,17,34.5,2.2
4262,3870,17,34.4,2.3
4261,3870,18,34.2,2.3
4260,3870,18,34.1,2.3
4259,3870,17,34.0,2.2
4258,3869,17,34.0,2.2
4257,3869,17,33.9,2.2
4256,3868,17,33.9,2.2
4255,3868,17,33.8,2.2
4254,3867,17,33.8,2.2
4253,3866,17,33.8,2.2
4252,3865,17,33.8,2.2
4251,3864,17,33.8,2.2
4250,3863,17,33.8,2.1
4249,3861,16,33.8,2.1
4248,3860,16,33.9,2.0
4247,3858,16,34.0,2.0
4246,3856,15,34.1,2.0
4245,3854,16,34.2,2.0
4244,3852,16,34.4,2.0
4243,3850,16,34.6,2.0
4242,3847,15,34.8,2.0
4241,3844,15,35.1,2.0
4240,3841,15,35.4,2.0
4239,3838,16,35.6,2.0
4238,3835,16,35.9,2.0
4237,3832,16,36.2,2.1
4236,3829,16,36.4,2.1
4235,3826,16,36.6,2.1
4234,3824,16,36.8,2.0
4233,3822,16,37.0,2.0
4232,3820,16,37.1,2.0
4231,3818,16,37.2,2.1
4230,3815,16,37.4,2.1
4229,3813,16,37.5,2.1
4228,3811,16,37.7,2.1
4227,3809,16,37.8,2.1
4226,3807,16,37.9,2.1
4225,3805,16,38.1,2.1
4224,3803,17,38.2,2.2
4223,3801,17,38.3,2.2
4222,3800,17,38.4,2.2
4221,3798,17,38.5,2.2
4220,3796,17,38.6,2.2
4219,3795,17,38.7,2.2
4218,3794,17,38.7,2.1
4217,3793,16,38.7,2.1
4216,3792,16,38.7,2.1
4215,3791,17,38.7,2.1
4214,3791,17,38.6,2.2
4213,3791,17,38.4,2.2
4212,3791,17,38.2,2.2
4211,3792,17,38.0,2.2
4210,3793,17,37.8,2.2
4209,3795,16,37.4,2.1
4208,3796,16,37.1,2.1
4207,3798,16,36.7,2.1
4206,3801,16,36.3,2.0
4205,3803,16,35.8,2.1
4204,3806,16,35.4,2.1
4203,3808,16,34.9,2.1
4202,3811,16,34.4,2.1
4201,3814,16,34.0,2.1
4200,3816,16,33.5,2.1
4199,3819,16,33.0,2.0
4198,3822,16,32.6,2.0
4197,3824,16,32.2,2.0
4196,3826,16,31.8,2.0
4195,3828,16,31.4,2.0
4194,3829,16,31.1,2.1
4193,3830,16,30.8,2.1
4192,3831,16,30.6,2.1
4191,3831,16,30.5,2.0
4190,3831,16,30.4,2.0
4189,3831,15,30.3,2.0
4188,3830,15,30.3,2.0
4187,3828,16,30.3,2.0
4186,3827,15,30.4,2.0
4185,3825,15,30.5,2.0
4184,3823,15,30.6,2.0
4183,3821,15,30.7,1.9
4182,3820,15,30.8,2.0
4181,3818,15,30.9,2.0
4180,3816,16,31.0,2.0
4179,3815,16,31.1,2.0
4178,3814,16,31.1,2.0
4177,3813,16,31.1,2.0
4176,3813,16,31.0,2.0
4175,3813,16,30.9,2.0
4174,3813,16,30.7,2.0
4173,3813,16,30.5,2.0
4172,3814,16,30.3,2.0
4171,3815,16,30.1,2.1
4170,3816,16,29.8,2.1
4169,3817,16,29.5,2.0
4168,3819,16,29.2,2.0
4167,3821,15,28.8,2.0
4166,3822,15,28.5,2.0
4165,3824,15,28.2,2.0
4164,3825,16,28.0,2.0
4163,3825,16,27.8,2.0
4162,3825,16,27.7,2.1
4161,3824,16,27.7,2.1
4160,3822,16,27.8,2.1
4159,3820,16,27.9,2.1
4158,3817,16,28.2,2.0
4157,3813,16,28.6,2.0
4156,3809,16,29.0,2.0
4155,3805,16,29.4,2.0
4154,3800,16,29.9,2.1
4153,3795,16,30.4,2.1
4152,3790,17,31.0,2.1
4151,3784,17,31.5,2.1
4150,3779,17,32.0,2.1
4149,3774,16,32.6,2.1
4148,3769,16,33.1,2.0
4147,3764,16,33.6,2.0
4146,3760,15,34.0,2.0
4145,3755,15,34.5,2.0
4144,3752,15,34.8,2.0
4143,3748,16,35.2,2.0
4142,3745,16,35.5,2.0
4141,3742,15,35.7,2.0
4140,3740,15,35.8,2.0
4139,3738,15,35.9,1.9
4138,3737,15,36.0,1.9
4137,3736,15,35.9,1.9
4136,3736,15,35.9,1.9
4135,3736,15,35.8,1.9
4134,3736,15,35.6,1.9
4133,3737,15,35.4,1.9
4132,3738,15,35.1,1.9
4131,3739,15,34.8,1.9
4130,3741,15,34.5,1.9
4129,3743,15,34.1,2.0
4128,3744,15,33.8,2.0
4127,3746,15,33.4,2.0
4126,3748,15,33.1,2.0
4125,3750,15,32.7,1.9
4124,3751,15,32.4,2.0
4123,3753,16,32.0,2.0
4122,3755,16,31.7,2.1
4121,3757,16,31.3,2.1
4120,3758,17,31.0,2.2
4119,3760,17,30.6,2.2
4118,3762,17,30.3,2.2
4117,3763,17,30.0,2.1
4116,3765,16,29.7,2.1
4115,3766,16,29.3,2.1
4114,3768,16,29.0,2.1
4113,3769,16,28.7,2.1
4112,3770,16,28.4,2.1
4111,3772,16,28.2,2.1
4110,3773,16,27.9,2.0
4109,3774,16,27.7,2.0
4108,3774,15,27.4,1.9
4107,3775,15,27.2,1.9
4106,3776,15,27.0,1.9
4105,3776,15,26.9,1.9
4104,3776,15,26.8,1.9
4103,3775,15,26.7,1.9
4102,3774,15,26.7,1.9
4101,3772,15,26.8,1.9
4100,3771,15,26.9,1.9
4099,3769,15,27.1,1.9
4098,3766,15,27.3,1.9
4097,3763,15,27.5,1.9
4096,3760,15,27.8,2.0
4095,3756,16,28.1,2.0
4094,3753,16,28.4,2.0
4093,3749,16,28.8,2.0
4092,3745,16,29.2,2.1
4091,3741,17,29.6,2.1
4090,3737,17,30.0,2.2
4089,3733,17,30.4,2.2
4088,3729,18,30.8,2.3
4087,3725,18,31.2,2.3
4086,3721,18,31.6,2.3
4085,3717,17,31.9,2.2
4084,3713,17,32.3,2.2
4083,3710,17,32.6,2.2
4082,3707,17,32.9,2.2
4081,3703,17,33.2,2.2
4080,3701,17,33.4,2.2
4079,3698,17,33.6,2.2
4078,3696,17,33.8,2.2
4077,3694,17,33.9,2.2
4076,3692,17,34.0,2.2
4075,3690,17,34.1,2.2
4074,3689,17,34.1,2.2
4073,3688,17,34.1,2.1
4072,3688,16,34.1,2.1
4071,3687,16,34.0,2.1
4070,3686,17,34.0,2.1
4069,3685,17,34.0,2.2
4068,3684,17,34.0,2.2
4067,3683,17,34.0,2.2
4066,3682,17,34.0,2.1
4065,3681,16,34.0,2.1
4064,3680,16,34.1,2.1
4063,3679,16,34.1,2.1
4062,3678,16,34.1,2.0
4061,3676,16,34.1,2.1
4060,3676,16,34.1,2.1
4059,3675,16,34.1,2.1
4058,3674,17,34.1,2.1
4057,3674,17,34.0,2.1
4056,3674,17,33.9,2.1
4055,3674,16,33.7,2.1
4054,3674,16,33.6,2.1
4053,3675,16,33.4,2.1
4052,3675,17,33.1,2.1
4051,3676,17,32.9,2.2
4050,3677,17,32.6,2.2
4049,3679,18,32.3,2.3
4048,3680,18,32.1,2.3
4047,3682,18,31.7,2.3
4046,3683,17,31.4,2.2
4045,3685,17,31.1,2.1
4044,3686,16,30.7,2.1
4043,3688,16,30.4,2.1
4042,3690,16,30.0,2.0
4041,3692,16,29.6,2.0
4040,3694,16,29.3,2.0
4039,3696,16,28.9,2.0
4038,3698,16,28.5,2.1
4037,3700,16,28.2,2.1
4036,3702,16,27.8,2.1
4035,3703,16,27.4,2.0
4034,3705,16,27.1,2.0
4033,3707,16,26.7,2.0
4032,3709,16,26.4,2.1
4031,3710,16,26.1,2.1
4030,3712,17,25.7,2.1
4029,3713,17,25.5,2.1
4028,3714,16,25.2,2.1
4027,3715,16,24.9,2.1
4026,3716,16,24.7,2.0
4025,3717,16,24.5,2.0
4024,3717,15,24.3,2.0
4023,3718,16,24.1,2.0
4022,3718,16,24.0,2.0
4021,3718,16,23.8,2.0
4020,3718,17,23.7,2.1
4019,3718,17,23.6,2.2
4018,3717,17,23.5,2.2
4017,3717,17,23.4,2.2
4016,3717,17,23.4,2.2
4015,3716,17,23.4,2.2
4014,3715,17,23.3,2.1
4013,3714,17,23.3,2.1
4012,3714,16,23.3,2.1
4011,3713,17,23.3,2.1
4010,3712,17,23.2,2.1
4009,3711,17,23.2,2.1
4008,3710,16,23.2,2.1
4007,3710,16,23.1,2.1
4006,3709,16,23.1,2.0
4005,3708,16,23.1,2.0
4004,3708,16,23.0,2.0
4003,3707,16,23.0,2.0
4002,3706,16,23.0,2.0
4001,3706,16,22.9,2.1
4000,3705,17,22.9,2.1
3999,3704,17,22.9,2.2
3998,3703,17,22.9,2.2
3997,3702,17,22.8,2.2
3996,3702,17,22.8,2.2
3995,3700,17,22.9,2.2
3994,3699,17,22.9,2.1
3993,3698,17,22.9,2.1
3992,3696,17,23.0,2.1
3991,3695,17,23.1,2.1
3990,3692,17,23.2,2.2
3989,3690,17,23.4,2.2
3988,3687,17,23.6,2.1
3987,3684,16,23.9,2.1
3986,3681,16,24.2,2.0
3985,3678,16,24.4,2.0
3984,3675,15,24.8,2.0
3983,3671,15,25.1,2.0
3982,3668,16,25.4,2.0
3981,3665,16,25.7,2.0
3980,3662,16,26.0,2.1
3979,3658,16,26.2,2.1
3978,3655,17,26.5,2.1
3977,3653,16,26.7,2.1
3976,3650,16,26.9,2.1
3975,3648,16,27.1,2.1
3974,3646,16,27.2,2.1
3973,3644,16,27.3,2.1
3972,3642,17,27.5,2.1
3971,3640,17,27.6,2.2
3970,3638,17,27.7,2.2
3969,3636,17,27.9,2.2
3968,3634,17,28.0,2.2
3967,3632,17,28.1,2.1
3966,3630,16,28.3,2.1
3965,3628,16,28.4,2.1
3964,3626,16,28.5,2.0
3963,3624,16,28.7,2.0
3962,3622,16,28.8,2.1
3961,3620,16,28.8,2.1
3960,3619,17,28.9,2.1
3959,3618,17,29.0,2.1
3958,3617,17,29.0,2.2
3957,3616,17,29.0,2.1
3956,3615,17,28.9,2.1
3955,3615,16,28.8,2.1
3954,3615,16,28.7,2.1
3953,3615,16,28.5,2.1
3952,3616,17,28.3,2.1
3951,3617,17,28.0,2.2
3950,3619,17,27.6,2.2
3949,3621,17,27.2,2.2
3948,3624,17,26.7,2.2
3947,3627,17,26.2,2.1
3946,3631,17,25.7,2.1
3945,3634,16,25.1,2.1
3944,3637,16,24.6,2.1
3943,3641,16,24.0,2.1
3942,3644,16,23.5,2.1
3941,3646,17,23.1,2.1
3940,3649,17,22.6,2.2
3939,3651,17,22.3,2.2
3938,3652,18,22.0,2.2
3937,3652,18,21.8,2.2
3936,3652,18,21.7,2.2
3935,3651,17,21.7,2.2
3934,3649,17,21.8,2.2
3933,3647,16,22.0,2.1
3932,3644,16,22.2,2.0
3931,3641,16,22.4,2.0
3930,3638,16,22.8,2.0
3929,3635,16,23.0,2.0
3928,3631,16,23.3,2.0
3927,3628,16,23.6,2.0
3926,3625,16,23.9,2.0
3925,3623,16,24.1,2.1
3924,3621,16,24.2,2.1
3923,3619,16,24.3,2.0
3922,3618,16,24.4,2.0
3921,3617,16,24.3,2.0
3920,3616,16,24.3,2.0
3919,3616,16,24.2,2.0
3918,3616,16,24.1,2.0
3917,3616,16,23.9,2.1
3916,3616,16,23.8,2.1
3915,3617,17,23.6,2.1
3914,3617,17,23.5,2.2
3913,3617,17,23.3,2.2
3912,3617,17,23.2,2.2
3911,3617,17,23.1,2.1
3910,3617,16,23.0,2.1
3909,3617,16,22.9,2.0
3908,3616,16,22.8,2.0
3907,3615,16,22.8,2.0
3906,3614,16,22.8,2.0
3905,3613,16,22.8,2.0
3904,3612,16,22.8,2.1
3903,3611,16,22.9,2.1
3902,3609,16,23.0,2.1
3901,3607,16,23.1,2.0
3900,3606,16,23.1,2.0
3899,3604,16,23.2,2.0
3898,3602,16,23.3,2.0
3897,3600,16,23.5,2.0
3896,3599,16,23.6,2.0
3895,3597,16,23.7,2.1
3894,3595,16,23.8,2.1
3893,3593,17,23.9,2.1
3892,3592,17,23.9,2.1
3891,3590,16,24.0,2.1
3890,3589,16,24.1,2.1
3889,3588,16,24.1,2.0
3888,3587,15,24.1,1.9
3887,3586,15,24.1,1.9
3886,3585,14,24.1,1.8
3885,3584,14,24.1,1.8
3884,3583,15,24.1,1.9
3883,3582,15,24.1,1.9
3882,3581,15,24.1,1.9
3881,3580,16,24.1,2.0
3880,3579,16,24.1,2.0
3879,3578,16,24.1,2.0
3878,3577,16,24.1,2.0
3877,3576,16,24.1,2.1
3876,3574,16,24.2,2.1
3875,3573,16,24.2,2.1
3874,3572,17,24.2,2.1
3873,3571,17,24.2,2.2
3872,3570,17,24.2,2.2
3871,3570,18,24.2,2.3
3870,3569,18,24.1,2.3
3869,3568,19,24.1,2.4
3868,3568,19,24.0,2.5
3867,3567,20,23.9,2.5
3866,3567,20,23.8,2.5
3865,3567,20,23.7,2.5
3864,3567,19,23.6,2.5
3863,3568,19,23.4,2.4
3862,3568,19,23.3,2.4
3861,3568,18,23.1,2.3
3860,3568,18,22.9,2.3
3859,3569,18,22.8,2.3
3858,3569,18,22.6,2.3
3857,3570,18,22.4,2.3
3856,3570,18,22.3,2.3
3855,3570,18,22.2,2.3
3854,3570,19,22.0,2.4
3853,3570,19,21.9,2.4
3852,3570,19,21.8,2.5
3851,3569,20,21.7,2.5
3850,3569,20,21.7,2.5
3849,3568,20,21.7,2.5
3848,3567,19,21.7,2.5
3847,3566,19,21.7,2.4
3846,3564,19,21.8,2.4
3845,3562,18,21.9,2.3
3844,3561,18,22.0,2.3
3843,3559,17,22.1,2.2
3842,3557,17,22.2,2.2
3841,3554,17,22.4,2.2
3840,3552,17,22.6,2.2
3839,3549,17,22.8,2.2
3838,3547,17,23.0,2.2
3837,3544,17,23.2,2.2
3836,3541,18,23.5,2.3
3835,3538,18,23.8,2.3
3834,3534,18,24.1,2.3
3833,3531,19,24.4,2.4
3832,3528,19,24.7,2.4
3831,3524,19,25.0,2.4
3830,3521,19,25.3,2.4
3829,3517,18,25.7,2.3
3828,3513,18,26.0,2.3
3827,3509,18,26.4,2.2
3826,3506,17,26.8,2.2
3825,3502,17,27.1,2.1
3824,3498,16,27.5,2.1
3823,3495,16,27.8,2.1
3822,3491,16,28.1,2.1
3821,3488,17,28.4,2.1
3820,3484,17,28.7,2.2
3819,3481,17,29.0,2.2
3818,3478,18,29.3,2.3
3817,3475,18,29.5,2.4
3816,3473,19,29.7,2.4
3815,3471,19,29.9,2.5
3814,3469,19,30.0,2.5
3813,3467,19,30.1,2.5
3812,3465,19,30.2,2.5
3811,3464,19,30.2,2.4
3810,3463,19,30.2,2.4
3809,3463,18,30.1,2.4
3808,3463,18,30.0,2.3
3807,3463,18,29.9,2.3
3806,3463,18,29.7,2.3
3805,3464,18,29.5,2.3
3804,3465,18,29.2,2.3
3803,3466,18,28.9,2.3
3802,3468,18,28.6,2.4
3801,3470,19,28.2,2.4
3800,3472,19,27.8,2.4
3799,3475,19,27.3,2.4
3798,3478,19,26.8,2.4
3797,3481,19,26.3,2.4
3796,3485,19,25.7,2.4
3795,3489,19,25.1,2.4
3794,3492,18,24.5,2.3
3793,3496,18,23.8,2.3
3792,3500,18,23.2,2.3
3791,3504,18,22.6,2.3
3790,3508,18,22.0,2.3
3789,3511,18,21.5,2.3
3788,3514,19,20.9,2.4
3787,3517,19,20.5,2.4
3786,3520,19,20.0,2.5
3785,3522,20,19.7,2.5
3784,3523,20,19.4,2.5
3783,3524,20,19.1,2.5
3782,3524,20,19.0,2.5
3781,3524,20,18.9,2.5
3780,3523,19,18.9,2.4
3779,3521,19,19.0,2.4
3778,3519,19,19.1,2.4
3777,3517,18,19.2,2.3
3776,3515,18,19.4,2.3
3775,3513,18,19.6,2.3
3774,3510,18,19.8,2.3
3773,3507,18,20.0,2.3
3772,3504,18,20.2,2.3
3771,3502,18,20.5,2.3
3770,3499,18,20.7,2.3
3769,3496,19,20.9,2.4
3768,3494,19,21.0,2.4
3767,3492,19,21.2,2.4
3766,3490,18,21.3,2.3
3765,3489,18,21.3,2.3
3764,3488,18,21.4,2.2
3763,3487,17,21.4,2.2
3762,3486,17,21.4,2.1
3761,3485,17,21.3,2.1
3760,3485,16,21.2,2.1
3759,3485,16,21.1,2.1
3758,3485,16,21.0,2.1
3757,3485,16,20.8,2.1
3756,3486,17,20.6,2.1
3755,3486,17,20.4,2.1
3754,3487,17,20.2,2.2
3753,3488,18,19.9,2.2
3752,3489,18,19.7,2.3
3751,3491,18,19.4,2.3
3750,3492,18,19.1,2.3
3749,3494,18,18.7,2.3
3748,3495,18,18.4,2.3
3747,3497,18,18.0,2.3
3746,3499,18,17.7,2.2
3745,3501,17,17.3,2.2
3744,3503,17,17.0,2.1
3743,3504,16,16.6,2.1
3742,3506,16,16.3,2.1
3741,3508,16,16.0,2.0
3740,3509,16,15.7,2.0
3739,3510,16,15.4,2.0
3738,3511,16,15.2,2.1
3737,3512,17,15.0,2.1
3736,3512,17,14.8,2.1
3735,3513,17,14.6,2.2
3734,3512,17,14.5,2.2
3733,3512,18,14.5,2.2
3732,3511,18,14.5,2.2
3731,3509,18,14.5,2.2
3730,3508,18,14.7,2.2
3729,3505,17,14.8,2.2
3728,3503,17,15.0,2.1
3727,3500,17,15.3,2.1
3726,3496,16,15.6,2.1
3725,3493,16,15.9,2.0
3724,3490,16,16.2,2.0
3723,3486,16,16.5,2.0
3722,3483,16,16.8,2.0
3721,3479,16,17.1,2.1
3720,3476,17,17.4,2.1
3719,3473,17,17.7,2.1
3718,3470,17,17.9,2.2
3717,3468,18,18.1,2.2
3716,3465,18,18.3,2.3
3715,3464,18,18.4,2.3
3714,3463,18,18.4,2.3
3713,3462,18,18.3,2.3
3712,3462,18,18.2,2.2
3711,3462,17,18.1,2.2
3710,3462,17,17.9,2.2
3709,3463,17,17.7,2.1
3708,3464,17,17.5,2.1
3707,3465,17,17.3,2.1
3706,3465,17,17.0,2.1
3705,3466,17,16.8,2.2
3704,3467,17,16.6,2.2
3703,3467,18,16.5,2.3
3702,3467,18,16.4,2.3
3701,3466,18,16.3,2.3
3700,3465,19,16.3,2.3
3699,3464,19,16.4,2.4
3698,3461,19,16.6,2.3
3697,3459,18,16.8,2.3
3696,3456,18,17.0,2.3
3695,3452,18,17.4,2.2
3694,3448,18,17.7,2.2
3693,3444,17,18.1,2.2
3692,3440,17,18.6,2.2
3691,3435,17,19.0,2.2
3690,3431,18,19.4,2.2
3689,3427,18,19.9,2.3
3688,3422,18,20.3,2.3
3687,3418,18,20.7,2.3
3686,3414,19,21.1,2.4
3685,3410,19,21.5,2.4
3684,3407,19,21.8,2.4
3683,3404,19,22.1,2.4
3682,3401,18,22.3,2.3
3681,3399,18,22.4,2.3
3680,3397,18,22.6,2.2
3679,3395,17,22.6,2.2
3678,3394,17,22.6,2.2
3677,3393,17,22.6,2.2
3676,3393,17,22.6,2.2
3675,3393,18,22.4,2.2
3674,3393,18,22.3,2.3
3673,3394,19,22.1,2.4
3672,3395,19,21.8,2.4
3671,3396,19,21.5,2.5
3670,3398,20,21.1,2.5
3669,3400,20,20.8,2.5
3668,3402,20,20.3,2.5
3667,3405,20,19.9,2.5
3666,3408,19,19.4,2.5
3665,3411,19,18.8,2.4
3664,3415,18,18.3,2.3
3663,3418,18,17.7,2.3
3662,3421,17,17.2,2.2
3661,3425,17,16.7,2.2
3660,3428,17,16.2,2.1
3659,3430,17,15.7,2.1
3658,3433,17,15.2,2.1
3657,3435,17,14.8,2.1
3656,3437,16,14.5,2.1
3655,3438,16,14.2,2.1
3654,3439,16,14.0,2.0
3653,3439,16,13.8,2.0
3652,3439,15,13.7,1.9
3651,3438,15,13.8,1.9
3650,3436,14,13.9,1.8
3649,3433,14,14.1,1.8
3648,3431,14,14.3,1.7
3647,3428,13,14.5,1.7
3646,3425,13,14.8,1.7
3645,3422,13,15.0,1.6
3644,3420,13,15.2,1.6
3643,3417,13,15.5,1.6
3642,3413,13,15.8,1.6
3641,3409,13,16.1,1.6
3640,3405,13,16.5,1.6
3639,3401,13,16.9,1.6
3638,3397,13,17.3,1.6
3637,3393,13,17.7,1.6
3636,3390,13,18.0,1.6
3635,3388,13,18.1,1.6
3634,3386,13,18.2,1.6
3633,3385,12,18.2,1.6
3632,3384,12,18.2,1.6
3631,3383,12,18.2,1.5
3630,3383,12,18.1,1.5
3629,3383,12,18.1,1.5
3628,3382,12,18.0,1.5
3627,3382,12,17.9,1.5
3626,3382,12,17.8,1.5
3625,3382,12,17.6,1.5
3624,3382,12,17.6,1.5
3623,3381,12,17.5,1.5
3622,3381,12,17.3,1.5
3621,3381,12,17.2,1.5
3620,3381,12,17.2,1.5
3619,3380,12,17.1,1.5
3618,3379,12,17.1,1.5
3617,3378,11,17.1,1.5
3616,3377,11,17.2,1.5
3615,3375,11,17.3,1.4
3614,3374,11,17.3,1.4
3613,3373,11,17.3,1.4
3612,3373,11,17.2,1.4
3611,3373,11,17.1,1.4
3610,3373,11,16.9,1.4
3609,3374,11,16.7,1.4
3608,3375,11,16.5,1.4
3607,3376,11,16.2,1.4
3606,3376,11,16.0,1.4
3605,3377,11,15.8,1.4
3604,3378,11,15.5,1.4
3603,3380,11,15.2,1.4
3602,3382,11,14.8,1.4
3601,3385,11,14.3,1.4
3600,3388,11,13.9,1.4
3599,3390,11,13.4,1.4
3598,3392,11,13.0,1.4
3597,3393,11,12.8,1.4
3596,3393,11,12.7,1.4
3595,3391,11,12.8,1.4
3594,3389,11,13.0,1.4
3593,3386,11,13.2,1.4
3592,3384,11,13.3,1.4
3591,3382,11,13.4,1.4
3590,3381,11,13.4,1.4
3589,3381,11,13.3,1.4
3588,3381,11,13.3,1.4
3587,3380,11,13.2,1.4
3586,3380,11,13.1,1.4
3585,3379,11,13.1,1.4
3584,3378,11,13.1,1.4
3583,3377,11,13.1,1.4
3582,3377,11,13.0,1.4
3581,3376,11,13.0,1.4
3580,3375,11,13.0,1.4
3579,3374,11,13.0,1.4
3578,3373,11,13.0,1.4
3577,3372,11,13.0,1.4
3576,3370,11,13.1,1.4
3575,3367,11,13.3,1.4
3574,3364,11,13.6,1.4
3573,3361,11,13.9,1.4
3572,3357,11,14.2,1.4
3571,3354,11,14.6,1.4
3570,3350,11,14.9,1.4
3569,3347,11,15.2,1.4
3568,3344,11,15.4,1.4
3567,3342,11,15.6,1.4
3566,3339,11,15.8,1.4
3565,3336,11,16.0,1.4
3564,3333,11,16.4,1.4
3563,3329,11,16.7,1.4
3562,3326,11,16.9,1.4
3561,3323,11,17.2,1.4
3560,3320,11,17.5,1.4
3559,3317,11,17.8,1.4
3558,3314,11,18.0,1.4
3557,3312,11,18.2,1.4
3556,3311,11,18.2,1.4
3555,3311,11,18.0,1.4
3554,3311,11,17.8,1.4
3553,3312,11,17.6,1.4
3552,3313,11,17.4,1.4
3551,3312,11,17.3,1.4
3550,3311,11,17.3,1.4
3549,3310,11,17.4,1.4
3548,3308,11,17.6,1.4
3547,3305,11,17.8,1.4
3546,3303,11,17.9,1.4
3545,3301,11,18.0,1.4
3544,3301,11,17.9,1.4
3543,3302,11,17.6,1.4
3542,3305,11,17.2,1.4
3541,3307,11,16.8,1.4
3540,3308,11,16.5,1.4
3539,3309,11,16.3,1.4
3538,3309,11,16.2,1.4
3537,3308,11,16.1,1.4
3536,3308,11,16.0,1.4
3535,3309,11,15.8,1.4
3534,3310,11,15.5,1.4
3533,3311,11,15.3,1.4
3532,3312,11,15.1,1.4
3531,3312,11,14.9,1.4
3530,3312,11,14.8,1.4
3529,3313,11,14.6,1.4
3528,3313,11,14.5,1.4
3527,3313,11,14.3,1.4
3526,3314,11,14.0,1.4
3525,3316,11,13.7,1.4
3524,3318,11,13.3,1.4
3523,3321,11,12.9,1.4
3522,3323,11,12.5,1.4
3521,3324,11,12.1,1.4
3520,3325,11,11.9,1.4
3519,3325,11,11.8,1.4
3518,3325,11,11.7,1.4
3517,3324,11,11.7,1.4
3516,3323,11,11.7,1.4
3515,3322,11,11.7,1.4
3514,3322,11,11.6,1.4
3513,3321,11,11.6,1.4
3512,3320,11,11.6,1.4
3511,3318,11,11.7,1.4
3510,3316,11,11.8,1.4
3509,3314,11,12.0,1.4
3508,3311,11,12.2,1.4
3507,3310,11,12.3,1.4
3506,3310,11,12.2,1.4
3505,3311,11,11.8,1.4
3504,3314,11,11.4,1.4
3503,3317,11,10.9,1.4
3502,3319,11,10.5,1.4
3501,3321,11,10.1,1.4
3500,3322,11,9.8,1.4
3499,3323,11,9.7,1.4
3498,3322,11,9.6,1.4
3497,3321,11,9.7,1.4
3496,3318,11,9.8,1.4
3495,3316,11,10.0,1.4
3494,3314,11,10.2,1.4
3493,3311,11,10.4,1.4
3492,3309,11,10.5,1.4
3491,3307,11,10.7,1.4
3490,3305,11,10.8,1.4
3489,3303,11,11.0,1.4
3488,3301,11,11.1,1.4
3487,3299,11,11.2,1.4
3486,3297,11,11.3,1.4
3485,3296,11,11.3,1.4
3484,3294,11,11.4,1.4
3483,3291,11,11.7,1.4
3482,3287,11,12.0,1.4
3481,3282,11,12.6,1.4
3480,3276,11,13.2,1.4
3479,3271,11,13.8,1.4
3478,3267,11,14.1,1.4
3477,3266,11,14.1,1.4
3476,3267,11,13.9,1.4
3475,3270,11,13.3,1.4
3474,3275,11,12.7,1.4
3473,3279,11,12.0,1.4
3472,3282,11,11.5,1.4
3471,3282,11,11.3,1.4
3470,3281,11,11.4,1.4
3469,3279,11,11.6,1.4
3468,3275,11,11.9,1.4
3467,3271,11,12.2,1.4
3466,3268,11,12.5,1.4
3465,3266,11,12.7,1.4
3464,3264,11,12.8,1.4
3463,3263,11,12.7,1.4
3462,3264,11,12.6,1.4
3461,3264,11,12.4,1.4
3460,3264,11,12.3,1.4
3459,3263,11,12.3,1.4
3458,3261,11,12.5,1.4
3457,3257,12,12.8,1.5
3456,3253,12,13.2,1.5
3455,3249,12,13.6,1.5
3454,3244,12,14.0,1.5
3453,3240,12,14.5,1.5
3452,3236,12,14.9,1.5
3451,3231,12,15.3,1.5
3450,3227,12,15.7,1.5
3449,3223,12,16.1,1.6
3448,3219,13,16.5,1.6
3447,3215,13,16.9,1.6
3446,3211,13,17.3,1.7
3445,3207,14,17.6,1.8
3444,3203,14,18.0,1.8
3443,3200,14,18.3,1.8
3442,3197,14,18.6,1.8
3441,3194,15,18.8,1.8
3440,3191,15,19.0,1.9
3439,3189,15,19.1,1.9
3438,3188,15,19.2,1.9
3437,3187,15,19.2,1.9
3436,3187,15,19.1,1.9
3435,3187,15,18.9,1.9
3434,3188,15,18.7,1.9
3433,3189,16,18.4,2.0
3432,3191,16,18.1,2.0
3431,3193,16,17.7,2.0
3430,3195,16,17.3,2.0
3429,3197,16,16.9,2.0
3428,3200,16,16.5,2.0
3427,3202,16,16.1,2.0
3426,3204,16,15.6,2.1
3425,3207,17,15.2,2.1
3424,3209,17,14.8,2.2
3423,3210,18,14.5,2.2
3422,3212,18,14.2,2.2
3421,3213,18,13.9,2.2
3420,3214,18,13.7,2.2
3419,3214,17,13.5,2.2
3418,3215,17,13.3,2.1
3417,3215,17,13.2,2.1
3416,3215,17,13.1,2.1
3415,3215,16,13.0,2.1
3414,3214,17,12.9,2.1
3413,3214,17,12.9,2.1
3412,3213,17,12.9,2.1
3411,3212,17,12.9,2.1
3410,3211,17,12.9,2.2
3409,3210,17,12.9,2.2
3408,3208,17,12.9,2.2
3407,3207,17,13.0,2.1
3406,3205,17,13.0,2.1
3405,3204,16,13.1,2.1
3404,3202,16,13.2,2.0
3403,3201,16,13.3,2.0
3402,3199,15,13.4,1.9
3401,3197,15,13.5,1.9
3400,3195,15,13.6,1.9
3399,3193,15,13.7,1.9
3398,3192,15,13.8,1.9
3397,3190,15,13.9,1.9
3396,3188,15,14.0,2.0
3395,3186,16,14.2,2.0
3394,3184,16,14.3,2.0
3393,3182,17,14.4,2.1
3392,3181,17,14.5,2.1
3391,3179,17,14.6,2.2
3390,3177,17,14.7,2.2
3389,3176,17,14.7,2.2
3388,3174,17,14.8,2.1
3387,3172,17,14.9,2.1
3386,3171,17,14.9,2.1
3385,3169,16,15.0,2.1
3384,3168,16,15.1,2.0
3383,3167,16,15.1,2.0
3382,3165,16,15.2,2.0
3381,3164,16,15.3,2.0
3380,3162,16,15.3,2.1
3379,3160,17,15.4,2.1
3378,3159,17,15.5,2.2
3377,3157,18,15.6,2.2
3376,3155,18,15.7,2.3
3375,3154,19,15.8,2.3
3374,3152,19,15.9,2.4
3373,3150,19,16.0,2.4
3372,3148,19,16.2,2.4
3371,3146,19,16.3,2.4
3370,3143,19,16.5,2.4
3369,3141,19,16.6,2.4
3368,3139,18,16.8,2.3
3367,3136,18,17.0,2.2
3366,3133,17,17.2,2.2
3365,3131,17,17.4,2.2
3364,3128,17,17.6,2.1
3363,3126,17,17.8,2.1
3362,3123,17,18.0,2.1
3361,3121,17,18.2,2.2
3360,3118,17,18.4,2.2
3359,3116,18,18.6,2.2
3358,3114,18,18.7,2.3
3357,3112,18,18.8,2.3
3356,3110,18,19.0,2.3
3355,3108,18,19.0,2.3
3354,3107,18,19.1,2.3
3353,3105,18,19.2,2.2
3352,3104,17,19.2,2.2
3351,3103,17,19.2,2.1
3350,3102,17,19.3,2.1
3349,3101,16,19.3,2.1
3348,3100,16,19.3,2.1
3347,3099,16,19.3,2.1
3346,3098,16,19.3,2.1
3345,3097,17,19.3,2.1
3344,3096,17,19.3,2.2
3343,3094,17,19.4,2.2
3342,3093,18,19.4,2.2
3341,3092,18,19.4,2.2
3340,3090,18,19.5,2.2
3339,3089,18,19.6,2.2
3338,3087,17,19.7,2.2
3337,3085,17,19.8,2.2
3336,3083,17,19.9,2.2
3335,3081,17,20.1,2.2
3334,3079,17,20.2,2.2
3333,3077,17,20.3,2.2
3332,3075,17,20.5,2.2
3331,3073,18,20.6,2.3
3330,3070,18,20.8,2.3
3329,3068,19,21.0,2.4
3328,3066,19,21.1,2.4
3327,3064,19,21.3,2.4
3326,3062,19,21.4,2.4
3325,3060,19,21.5,2.4
3324,3058,19,21.7,2.4
3323,3056,19,21.8,2.4
3322,3054,18,21.9,2.3
3321,3052,18,22.0,2.3
3320,3051,18,22.1,2.2
3319,3049,17,22.1,2.2
3318,3048,17,22.2,2.2
3317,3047,18,22.2,2.2
3316,3046,18,22.2,2.3
3315,3045,18,22.2,2.3
3314,3044,19,22.1,2.4
3313,3044,19,22.0,2.4
3312,3044,19,22.0,2.4
3311,3044,19,21.8,2.4
3310,3044,19,21.6,2.4
3309,3045,19,21.4,2.4
3308,3046,18,21.2,2.3
3307,3047,18,21.0,2.2
3306,3048,17,20.7,2.2
3305,3049,17,20.4,2.1
3304,3051,16,20.1,2.1
3303,3052,16,19.8,2.0
3302,3054,16,19.5,2.0
3301,3056,16,19.1,2.0
3300,3057,16,18.8,2.1
3299,3059,16,18.4,2.1
3298,3060,16,18.1,2.1
3297,3062,16,17.8,2.0
3296,3063,16,17.5,2.0
3295,3065,16,17.2,2.0
3294,3066,16,16.9,2.0
3293,3068,16,16.6,2.0
3292,3069,16,16.3,2.0
3291,3071,16,15.9,2.0
3290,3074,16,15.5,2.0
3289,3076,16,15.0,2.0
3288,3079,16,14.5,2.0
3287,3083,15,13.9,1.9
3286,3086,15,13.4,1.9
3285,3089,15,12.9,1.9
3284,3092,16,12.4,2.0
3283,3095,16,12.0,2.0
3282,3097,16,11.6,2.0
3281,3098,15,11.3,1.9
3280,3099,15,11.0,1.9
3279,3100,15,10.8,1.9
3278,3100,15,10.7,1.9
3277,3099,15,10.7,1.9
3276,3098,16,10.6,2.0
3275,3097,16,10.7,2.0
3274,3095,16,10.8,2.0
3273,3093,16,10.9,2.0
3272,3091,15,11.1,1.9
3271,3088,15,11.3,1.9
3270,3086,15,11.4,1.9
3269,3084,15,11.6,1.9
3268,3082,15,11.7,1.9
3267,3081,15,11.7,1.9
3266,3080,15,11.8,1.8
3265,3079,15,11.8,1.8
3264,3078,15,11.8,1.8
3263,3077,15,11.7,1.9
3262,3076,15,11.7,1.9
3261,3075,15,11.7,1.9
3260,3074,15,11.7,1.9
3259,3074,15,11.7,1.8
3258,3072,15,11.7,1.8
3257,3071,15,11.7,1.9
3256,3070,15,11.8,1.9
3255,3068,15,11.9,1.9
3254,3066,15,12.0,1.9
3253,3064,15,12.1,1.9
3252,3062,15,12.3,1.9
3251,3059,15,12.5,1.9
3250,3057,15,12.6,2.0
3249,3055,15,12.8,1.9
3248,3053,15,12.9,1.9
3247,3052,15,12.9,1.9
3246,3051,16,13.0,2.0
3245,3050,16,13.0,2.0
3244,3049,15,12.9,1.9
3243,3048,15,12.9,1.9
3242,3048,15,12.9,1.9
3241,3047,15,12.8,1.9
3240,3047,15,12.7,1.9
3239,3046,15,12.7,1.9
3238,3046,15,12.6,1.8
3237,3045,14,12.6,1.8
3236,3044,14,12.5,1.8
3235,3044,14,12.5,1.8
3234,3043,14,12.5,1.8
3233,3042,14,12.5,1.8
3232,3040,14,12.5,1.8
3231,3039,15,12.5,1.8
3230,3038,15,12.6,1.9
3229,3037,15,12.6,1.8
3228,3036,15,12.6,1.9
3227,3035,15,12.6,1.9
3226,3034,15,12.6,1.9
3225,3034,15,12.5,1.9
3224,3034,15,12.4,1.9
3223,3033,15,12.3,1.9
3222,3033,15,12.2,1.9
3221,3033,15,12.1,1.9
3220,3032,15,12.1,1.9
3219,3032,15,12.0,1.9
3218,3031,15,12.0,1.9
3217,3030,15,12.1,1.9
3216,3028,15,12.1,1.8
3215,3026,15,12.2,1.8
3214,3024,14,12.4,1.8
3213,3022,15,12.5,1.8
3212,3020,15,12.7,1.9
3211,3017,15,12.9,1.9
3210,3014,15,13.2,1.9
3209,3011,15,13.4,1.8
3208,3008,14,13.7,1.8
3207,3005,14,13.9,1.8
3206,3003,14,14.1,1.8
3205,3000,14,14.3,1.8
3204,2998,15,14.5,1.8
3203,2997,15,14.5,1.9
3202,2996,15,14.5,1.9
3201,2995,15,14.4,1.9
3200,2996,15,14.3,1.8
3199,2997,15,14.0,1.8
3198,2998,15,13.8,1.8
3197,2999,15,13.5,1.9
3196,3001,15,13.1,1.9
3195,3002,15,12.8,1.9
3194,3004,15,12.5,1.9
3193,3006,15,12.1,1.9
3192,3007,15,11.8,1.9
3191,3009,15,11.5,1.9
3190,3010,15,11.3,1.9
3189,3011,15,11.0,1.9
3188,3011,15,10.8,1.9
3187,3011,15,10.7,1.9
3186,3011,15,10.6,1.9
3185,3011,15,10.5,1.9
3184,3010,15,10.5,1.9
3183,3009,15,10.5,1.9
3182,3008,15,10.5,1.9
3181,3007,15,10.5,1.9
3180,3006,15,10.5,1.9
3179,3005,15,10.6,1.9
3178,3004,15,10.6,1.9
3177,3003,15,10.6,1.9
3176,3001,15,10.6,1.9
3175,3000,15,10.6,1.8
3174,2999,15,10.6,1.9
3173,2998,15,10.7,1.9
3172,2996,15,10.8,1.9
3171,2994,15,10.9,1.9
3170,2992,15,11.0,1.9
3169,2990,15,11.2,1.9
3168,2987,15,11.4,1.9
3167,2984,15,11.6,1.9
3166,2982,15,11.9,1.9
3165,2979,15,12.1,1.9
3164,2976,16,12.3,2.0
3163,2974,16,12.5,2.0
3162,2971,17,12.7,2.1
3161,2969,17,12.8,2.2
3160,2968,18,12.9,2.2
3159,2966,18,13.0,2.2
3158,2965,18,13.0,2.2
3157,2964,18,13.0,2.2
3156,2964,18,12.9,2.3
3155,2963,18,12.9,2.3
3154,2963,19,12.8,2.3
3153,2962,19,12.7,2.4
3152,2961,19,12.7,2.4
3151,2961,20,12.7,2.5
3150,2960,20,12.7,2.5
3149,2959,20,12.7,2.5
3148,2957,20,12.7,2.5
3147,2956,20,12.8,2.5
3146,2954,19,12.8,2.4
3145,2953,19,12.9,2.4
3144,2951,18,13.0,2.3
3143,2949,18,13.1,2.3
3142,2948,18,13.2,2.2
3141,2946,17,13.3,2.2
3140,2945,17,13.4,2.2
3139,2943,18,13.4,2.2
3138,2942,18,13.5,2.2
3137,2941,18,13.5,2.3
3136,2940,19,13.5,2.4
3135,2939,19,13.5,2.4
3134,2938,20,13.4,2.5
3133,2938,20,13.3,2.5
3132,2938,20,13.2,2.5
3131,2939,20,13.0,2.6
3130,2939,20,12.8,2.6
3129,2941,20,12.5,2.5
3128,2942,20,12.2,2.5
3127,2944,19,11.9,2.4
3126,2945,19,11.5,2.4
3125,2947,19,11.2,2.3
3124,2949,18,10.8,2.3
3123,2951,18,10.5,2.3
3122,2953,18,10.1,2.3
3121,2955,18,9.8,2.3
3120,2956,18,9.5,2.3
3119,2957,19,9.2,2.3
3118,2958,19,9.0,2.4
3117,2959,19,8.8,2.3
3116,2959,19,8.6,2.3
3115,2959,18,8.5,2.3
3114,2958,18,8.5,2.2
3113,2957,17,8.5,2.2
3112,2955,17,8.6,2.1
3111,2953,16,8.7,2.1
3110,2951,16,8.8,2.0
3109,2949,16,9.0,2.0
3108,2947,16,9.1,2.0
3107,2945,16,9.3,2.0
3106,2943,16,9.4,2.0
3105,2940,15,9.6,1.9
3104,2938,15,9.7,1.9
3103,2937,15,9.8,1.9
3102,2935,14,9.9,1.8
3101,2934,14,9.9,1.8
3100,2934,15,9.8,1.8
3099,2934,15,9.6,1.8
3098,2935,15,9.4,1.9
3097,2937,15,9.1,1.9
3096,2939,15,8.6,1.8
3095,2943,14,8.1,1.8
3094,2946,14,7.5,1.8
3093,2950,14,7.0,1.8
3092,2953,15,6.4,1.8
3091,2956,15,5.9,1.8
3090,2959,15,5.4,1.9
3089,2961,15,5.0,1.9
3088,2963,15,4.7,1.8
3087,2964,15,4.5,1.8
3086,2964,14,4.3,1.8
3085,2964,14,4.3,1.8
3084,2963,15,4.2,1.8
3083,2962,15,4.3,1.9
3082,2960,15,4.4,1.9
3081,2958,15,4.5,1.9
3080,2955,15,4.7,1.9
3079,2952,15,5.0,1.9
3078,2949,15,5.2,1.9
3077,2946,15,5.5,1.9
3076,2942,15,5.8,1.9
3075,2939,15,6.2,1.9
3074,2935,15,6.5,1.9
3073,2932,15,6.8,1.9
3072,2929,16,7.0,1.9
3071,2926,16,7.3,1.9
3070,2923,15,7.5,1.9
3069,2921,15,7.6,1.9
3068,2919,15,7.8,1.9
3067,2917,15,7.9,1.8
3066,2915,15,8.0,1.8
3065,2913,15,8.1,1.9
3064,2912,15,8.2,1.9
3063,2910,15,8.3,1.9
3062,2909,15,8.3,1.9
3061,2907,15,8.4,1.9
3060,2906,15,8.5,1.9
3059,2904,15,8.6,1.9
3058,2903,15,8.6,1.9
3057,2901,16,8.6,2.0
3056,2900,16,8.7,2.0
3055,2899,16,8.7,2.1
3054,2898,17,8.7,2.1
3053,2898,17,8.6,2.2
3052,2897,18,8.5,2.2
3051,2897,18,8.4,2.3
3050,2897,18,8.3,2.2
3049,2898,18,8.1,2.2
3048,2898,17,7.9,2.2
3047,2899,17,7.7,2.1
3046,2900,17,7.5,2.1
3045,2900,16,7.3,2.1
3044,2901,16,7.1,2.1
3043,2902,16,6.9,2.1
3042,2903,17,6.6,2.1
3041,2903,17,6.4,2.1
3040,2904,17,6.2,2.2
3039,2905,18,6.0,2.2
3038,2905,18,5.9,2.3
3037,2905,18,5.7,2.3
3036,2905,18,5.7,2.3
3035,2904,18,5.6,2.3
3034,2904,18,5.5,2.3
3033,2903,18,5.5,2.2
3032,2903,17,5.4,2.2
3031,2902,17,5.4,2.2
3030,2901,17,5.4,2.1
3029,2900,17,5.4,2.1
3028,2899,17,5.4,2.1
3027,2899,17,5.3,2.2
3026,2898,18,5.3,2.2
3025,2897,18,5.2,2.2
3024,2897,18,5.2,2.3
3023,2897,18,5.1,2.3
3022,2897,18,4.9,2.3
3021,2897,18,4.7,2.3
3020,2898,18,4.5,2.2
3019,2899,17,4.3,2.2
3018,2900,17,4.1,2.2
3017,2901,17,3.9,2.1
3016,2902,17,3.6,2.1
3015,2903,17,3.4,2.1
3014,2904,17,3.1,2.1
3013,2904,17,2.9,2.1
3012,2905,17,2.7,2.1
3011,2906,17,2.5,2.2
3010,2906,18,2.4,2.2
3009,2906,18,2.3,2.2
3008,2905,18,2.2,2.3
3007,2904,18,2.2,2.3
3006,2903,18,2.2,2.3
3005,2902,18,2.3,2.2
3004,2900,18,2.4,2.2
3003,2897,17,2.6,2.2
3002,2895,17,2.8,2.1
3001,2892,16,3.0,2.1
3000,2889,16,3.3,2.0
2999,2886,16,3.5,2.0
2998,2883,16,3.7,2.0
2997,2880,16,4.0,2.0
2996,2877,16,4.2,2.0
2995,2875,17,4.4,2.1
2994,2872,17,4.6,2.1
2993,2870,17,4.8,2.2
2992,2868,18,4.9,2.2
2991,2867,18,4.9,2.3
2990,2866,18,4.9,2.3
2989,2865,18,4.9,2.3
2988,2865,18,4.8,2.3
2987,2865,18,4.6,2.3
2986,2866,18,4.5,2.2
2985,2867,17,4.2,2.2
2984,2868,17,4.0,2.1
2983,2869,17,3.7,2.1
2982,2870,16,3.4,2.1
2981,2872,16,3.1,2.0
2980,2873,16,2.8,2.0
2979,2874,16,2.5,2.0
2978,2876,17,2.2,2.1
2977,2877,17,1.9,2.1
2976,2878,17,1.7,2.1
2975,2879,17,1.5,2.2
2974,2880,18,1.3,2.2
2973,2880,18,1.1,2.2
2972,2880,18,1.0,2.3
2971,2879,18,0.9,2.3
2970,2878,18,0.9,2.2
2969,2877,18,1.0,2.2
2968,2875,17,1.1,2.2
2967,2873,17,1.2,2.1
2966,2871,16,1.4,2.0
2965,2868,16,1.6,2.0
2964,2865,16,1.9,2.0
2963,2862,15,2.1,1.9
2962,2859,15,2.4,1.9
2961,2856,15,2.7,1.9
2960,2852,15,3.0,1.9
2959,2849,16,3.3,2.0
2958,2846,16,3.5,2.0
2957,2843,16,3.8,2.1
2956,2840,17,4.0,2.1
2955,2837,17,4.2,2.1
2954,2835,17,4.4,2.2
2953,2833,17,4.5,2.2
2952,2831,17,4.6,2.2
2951,2830,17,4.7,2.1
2950,2829,17,4.7,2.1
2949,2828,17,4.7,2.1
2948,2828,16,4.6,2.1
2947,2827,16,4.5,2.0
2946,2827,16,4.4,2.0
2945,2827,16,4.3,2.0
2944,2827,17,4.2,2.1
2943,2827,17,4.1,2.1
2942,2827,17,4.0,2.2
2941,2827,18,3.9,2.2
2940,2827,18,3.7,2.2
2939,2827,18,3.6,2.3
2938,2826,18,3.5,2.3
2937,2826,18,3.5,2.2
2936,2825,18,3.4,2.2
2935,2825,17,3.4,2.2
2934,2824,17,3.4,2.1
2933,2823,16,3.4,2.1
2932,2822,16,3.4,2.0
2931,2821,16,3.4,2.0
2930,2819,16,3.5,2.0
2929,2818,16,3.5,2.0
2928,2817,16,3.5,2.0
2927,2816,16,3.6,2.0
2926,2814,17,3.6,2.1
2925,2813,17,3.7,2.1
2924,2812,17,3.7,2.1
2923,2810,17,3.7,2.1
2922,2809,17,3.7,2.1
2921,2808,17,3.8,2.1
2920,2807,17,3.8,2.1
2919,2806,16,3.8,2.1
2918,2805,16,3.8,2.0
2917,2805,16,3.7,2.0
2916,2804,16,3.7,2.0
2915,2803,16,3.6,2.0
2914,2803,16,3.5,2.0
2913,2803,17,3.5,2.1
2912,2803,17,3.3,2.1
2911,2803,17,3.2,2.1
2910,2803,18,3.1,2.2
2909,2804,18,2.9,2.2
2908,2804,18,2.7,2.2
2907,2805,18,2.4,2.2
2906,2806,18,2.2,2.2
2905,2807,18,1.9,2.2
2904,2809,17,1.6,2.2
2903,2810,17,1.3,2.1
2902,2812,16,1.0,2.0
2901,2813,16,0.7,2.0
2900,2815,16,0.4,2.0
2899,2816,16,0.1,2.0
2898,2817,16,-0.2,2.0
2897,2819,16,-0.5,2.0
2896,2820,16,-0.7,2.0
2895,2821,16,-1.0,2.0
2894,2822,17,-1.2,2.1
2893,2822,17,-1.4,2.1
2892,2822,17,-1.5,2.1
2891,2822,17,-1.6,2.2
2890,2822,18,-1.7,2.2
2889,2821,18,-1.8,2.2
2888,2820,17,-1.8,2.2
2887,2819,17,-1.7,2.1
2886,2818,17,-1.7,2.1
2885,2816,17,-1.6,2.1
2884,2814,16,-1.4,2.0
2883,2812,16,-1.3,2.0
2882,2809,16,-1.1,2.0
2881,2807,16,-0.9,2.0
2880,2805,17,-0.8,2.1
2879,2802,17,-0.6,2.1
2878,2800,17,-0.4,2.1
2877,2797,18,-0.2,2.2
2876,2795,18,-0.0,2.3
2875,2792,19,0.2,2.3
2874,2790,19,0.3,2.4
2873,2788,19,0.5,2.4
2872,2786,19,0.6,2.4
2871,2784,19,0.7,2.4
2870,2782,19,0.8,2.4
2869,2781,19,0.9,2.3
2868,2779,18,0.9,2.3
2867,2778,18,0.9,2.2
2866,2777,18,0.9,2.2
2865,2776,17,0.9,2.1
2864,2775,17,0.9,2.1
2863,2775,17,0.9,2.1
2862,2774,17,0.9,2.1
2861,2773,17,0.9,2.1
2860,2771,17,0.9,2.1
2859,2770,17,1.0,2.1
2858,2769,18,1.0,2.2
2857,2767,18,1.1,2.2
2856,2765,18,1.2,2.3
2855,2763,18,1.4,2.3
2854,2761,18,1.5,2.3
2853,2758,18,1.7,2.3
2852,2755,18,2.0,2.2
2851,2752,18,2.3,2.2
2850,2749,17,2.6,2.2
2849,2745,17,2.9,2.1
2848,2742,17,3.2,2.1
2847,2738,17,3.5,2.1
2846,2735,17,3.8,2.1
2845,2732,17,4.1,2.1
2844,2729,17,4.4,2.2
2843,2726,18,4.6,2.2
2842,2723,18,4.8,2.3
2841,2721,18,5.0,2.3
2840,2719,18,5.1,2.3
2839,2717,19,5.2,2.3
2838,2716,18,5.2,2.3
2837,2716,18,5.1,2.3
2836,2715,18,5.1,2.3
2835,2715,18,4.9,2.2
2834,2716,18,4.8,2.2
2833,2716,18,4.5,2.2
2832,2717,18,4.3,2.2
2831,2718,18,4.0,2.2
2830,2720,18,3.8,2.2
2829,2721,18,3.5,2.3
2828,2723,19,3.2,2.3
2827,2724,19,2.9,2.4
2826,2726,19,2.5,2.4
2825,2727,19,2.2,2.4
2824,2729,19,1.9,2.4
2823,2730,19,1.6,2.4
2822,2731,19,1.4,2.3
2821,2732,18,1.1,2.3
2820,2733,18,0.9,2.2
2819,2734,17,0.6,2.2
2818,2735,17,0.4,2.2
2817,2736,17,0.2,2.2
2816,2737,17,-0.0,2.2
2815,2737,18,-0.2,2.2
2814,2738,18,-0.4,2.2
2813,2738,18,-0.6,2.3
2812,2739,18,-0.8,2.3
2811,2739,18,-0.9,2.2
2810,2739,18,-1.1,2.2
2809,2739,17,-1.2,2.1
2808,2739,16,-1.4,2.0
2807,2740,15,-1.5,1.9
2806,2740,14,-1.6,1.8
2805,2740,14,-1.7,1.7
2804,2739,13,-1.8,1.6
2803,2739,13,-2.0,1.6
2802,2739,12,-2.1,1.5
2801,2739,12,-2.2,1.5
2800,2739,12,-2.3,1.5
2799,2739,12,-2.4,1.5
2798,2739,12,-2.5,1.5
2797,2738,12,-2.5,1.5
2796,2738,12,-2.6,1.5
2795,2737,12,-2.6,1.5
2794,2736,12,-2.7,1.5
2793,2736,12,-2.7,1.5
2792,2735,12,-2.7,1.5
2791,2735,12,-2.8,1.5
2790,2734,12,-2.8,1.5
2789,2733,12,-2.8,1.5
2788,2731,12,-2.8,1.5
2787,2730,12,-2.7,1.5
2786,2728,12,-2.6,1.4
2785,2726,12,-2.4,1.4
2784,2723,11,-2.3,1.4
2783,2721,11,-2.0,1.4
2782,2717,11,-1.8,1.4
2781,2714,11,-1.4,1.4
2780,2710,11,-1.0,1.4
2779,2706,11,-0.6,1.4
2778,2702,11,-0.3,1.4
2777,2699,11,-0.1,1.4
2776,2698,11,-0.0,1.4
2775,2697,11,-0.0,1.4
2774,2696,11,-0.0,1.4
2773,2695,11,-0.1,1.4
2772,2694,11,-0.1,1.4
2771,2693,11,-0.1,1.4
2770,2692,11,-0.1,1.4
2769,2690,11,0.0,1.4
2768,2688,11,0.2,1.4
2767,2686,11,0.3,1.4
2766,2684,11,0.4,1.4
2765,2683,11,0.5,1.4
2764,2681,11,0.6,1.4
2763,2679,11,0.7,1.4
2762,2678,11,0.8,1.4
2761,2675,11,1.0,1.4
2760,2672,11,1.3,1.4
2759,2668,11,1.7,1.4
2758,2663,11,2.2,1.4
2757,2657,11,2.7,1.4
2756,2651,11,3.4,1.4
2755,2645,11,4.0,1.4
2754,2639,11,4.6,1.4
2753,2633,11,5.2,1.4
2752,2629,11,5.7,1.4
2751,2624,12,6.1,1.4
2750,2621,11,6.4,1.4
2749,2618,11,6.6,1.4
2748,2616,11,6.8,1.4
2747,2614,11,7.0,1.4
2746,2611,11,7.2,1.4
2745,2608,11,7.4,1.4
2744,2605,11,7.7,1.4
2743,2601,11,8.1,1.4
2742,2597,11,8.5,1.4
2741,2592,11,8.9,1.4
2740,2588,11,9.3,1.4
2739,2584,11,9.7,1.4
2738,2580,11,10.0,1.4
2737,2577,11,10.3,1.4
2736,2574,11,10.6,1.4
2735,2572,11,10.7,1.4
2734,2571,11,10.7,1.4
2733,2572,11,10.5,1.4
2732,2572,11,10.3,1.4
2731,2573,11,10.1,1.4
2730,2573,11,10.0,1.4
2729,2572,11,10.0,1.4
2728,2569,11,10.2,1.4
2727,2565,11,10.6,1.4
2726,2561,11,11.0,1.4
2725,2557,11,11.4,1.4
2724,2552,12,11.9,1.5
2723,2547,12,12.4,1.5
2722,2542,12,12.9,1.5
2721,2538,12,13.3,1.5
2720,2534,12,13.7,1.5
2719,2530,12,14.1,1.5
2718,2526,12,14.4,1.5
2717,2524,12,14.6,1.5
2716,2522,12,14.7,1.5
2715,2520,12,14.8,1.5
2714,2519,12,14.8,1.5
2713,2518,12,14.8,1.5
2712,2518,12,14.7,1.5
2711,2518,12,14.6,1.5
2710,2517,12,14.6,1.5
2709,2516,12,14.6,1.5
2708,2514,12,14.7,1.5
2707,2512,11,14.8,1.4
2706,2510,11,15.0,1.4
2705,2508,11,15.2,1.4
2704,2505,11,15.3,1.4
2703,2503,11,15.5,1.4
2702,2501,11,15.6,1.4
2701,2498,11,15.8,1.4
2700,2496,11,16.1,1.4
2699,2493,11,16.3,1.4
2698,2489,11,16.6,1.4
2697,2486,11,16.9,1.4
2696,2483,11,17.2,1.4
2695,2480,11,17.4,1.4
2694,2478,11,17.5,1.4
2693,2477,11,17.6,1.4
2692,2476,11,17.6,1.4
2691,2475,11,17.6,1.4
2690,2474,11,17.6,1.4
2689,2473,11,17.6,1.4
2688,2472,11,17.6,1.4
2687,2471,11,17.6,1.4
2686,2470,11,17.6,1.4
2685,2468,11,17.7,1.4
2684,2467,11,17.7,1.4
2683,2466,11,17.7,1.4
2682,2465,11,17.7,1.4
2681,2464,11,17.8,1.4
2680,2463,11,17.8,1.4
2679,2462,11,17.7,1.4
2678,2462,11,17.6,1.4
2677,2462,11,17.5,1.4
2676,2462,11,17.3,1.4
2675,2463,11,17.2,1.4
2674,2462,11,17.1,1.4
2673,2462,11,17.0,1.4
2672,2461,11,17.0,1.4
2671,2460,11,17.0,1.4
2670,2459,11,16.9,1.4
2669,2458,11,17.0,1.4
2668,2456,11,17.1,1.4
2667,2454,11,17.3,1.4
2666,2450,11,17.6,1.4
2665,2447,11,17.9,1.4
2664,2445,11,18.1,1.4
2663,2443,11,18.2,1.4
2662,2443,11,18.1,1.4
2661,2444,11,17.8,1.4
2660,2446,11,17.4,1.4
2659,2449,11,16.9,1.4
2658,2453,11,16.3,1.4
2657,2457,11,15.7,1.4
2656,2460,11,15.2,1.4
2655,2462,11,14.8,1.4
2654,2463,11,14.5,1.4
2653,2464,11,14.3,1.4
2652,2463,11,14.3,1.4
2651,2462,11,14.2,1.4
2650,2462,11,14.2,1.4
2649,2461,11,14.1,1.4
2648,2462,11,14.0,1.4
2647,2462,11,13.7,1.4
2646,2464,11,13.4,1.4
2645,2465,11,13.1,1.4
2644,2467,11,12.8,1.4
2643,2469,11,12.4,1.4
2642,2472,11,11.9,1.4
2641,2475,11,11.5,1.4
2640,2477,11,11.0,1.4
2639,2480,11,10.6,1.4
2638,2483,12,10.1,1.5
2637,2485,12,9.7,1.5
2636,2487,11,9.3,1.4
2635,2489,11,8.9,1.4
2634,2491,11,8.5,1.4
2633,2494,11,8.1,1.4
2632,2496,11,7.6,1.4
2631,2500,12,7.1,1.5
2630,2503,12,6.5,1.4
2629,2507,12,6.0,1.5
2628,2511,12,5.4,1.4
2627,2514,11,4.9,1.4
2626,2516,11,4.5,1.4
2625,2517,11,4.1,1.4
2624,2518,11,4.0,1.4
2623,2517,11,4.0,1.4
2622,2515,11,4.1,1.4
2621,2513,11,4.3,1.4
2620,2510,11,4.5,1.4
2619,2506,11,4.8,1.4
2618,2503,11,5.1,1.4
2617,2500,11,5.4,1.4
2616,2495,11,5.8,1.4
2615,2490,11,6.4,1.4
2614,2483,11,7.1,1.4
2613,2475,11,8.0,1.4
2612,2467,11,8.9,1.4
2611,2458,11,9.9,1.4
2610,2451,11,10.7,1.4
2609,2445,11,11.2,1.4
2608,2442,11,11.5,1.4
2607,2441,11,11.5,1.4
2606,2442,11,11.3,1.4
2605,2444,11,10.9,1.4
2604,2447,11,10.4,1.4
2603,2451,11,9.9,1.4
2602,2454,11,9.3,1.4
2601,2458,12,8.7,1.5
2600,2462,12,8.1,1.5
2599,2465,12,7.5,1.5
2598,2468,11,7.0,1.4
2597,2471,11,6.5,1.4
2596,2474,11,6.0,1.4
2595,2477,11,5.5,1.4
2594,2480,11,5.1,1.4
2593,2483,11,4.6,1.4
2592,2485,12,4.2,1.4
2591,2487,12,3.8,1.5
2590,2488,12,3.6,1.5
2589,2489,12,3.4,1.5
2588,2489,12,3.2,1.5
2587,2490,12,3.0,1.5
2586,2491,12,2.8,1.4
2585,2492,12,2.5,1.4
2584,2493,12,2.2,1.4
2583,2495,11,1.8,1.4
2582,2497,12,1.5,1.4
2581,2499,12,1.1,1.4
2580,2500,12,0.8,1.4
2579,2501,12,0.6,1.4
2578,2502,12,0.3,1.4
2577,2503,12,0.1,1.4
2576,2503,12,0.0,1.5
2575,2502,12,-0.0,1.5
2574,2501,12,0.0,1.5
2573,2499,12,0.1,1.5
2572,2498,13,0.2,1.6
2571,2496,13,0.3,1.6
2570,2495,13,0.3,1.7
2569,2494,13,0.3,1.7
2568,2493,13,0.3,1.6
2567,2492,13,0.2,1.6
2566,2492,13,0.1,1.6
2565,2492,13,-0.0,1.7
2564,2493,14,-0.2,1.7
2563,2494,14,-0.4,1.7
2562,2495,14,-0.7,1.7
2561,2497,13,-1.0,1.7
2560,2498,13,-1.3,1.6
2559,2500,13,-1.7,1.6
2558,2502,13,-2.0,1.6
2557,2504,13,-2.4,1.6
2556,2506,13,-2.8,1.7
2555,2508,13,-3.1,1.7
2554,2509,13,-3.4,1.7
2553,2510,13,-3.7,1.6
2552,2511,13,-3.9,1.6
2551,2512,13,-4.1,1.6
2550,2512,14,-4.3,1.7
2549,2512,14,-4.4,1.7
2548,2512,14,-4.4,1.7
2547,2511,14,-4.4,1.8
2546,2509,14,-4.4,1.8
2545,2507,14,-4.3,1.7
2544,2505,14,-4.1,1.7
2543,2503,13,-4.0,1.7
2542,2501,13,-3.8,1.6
2541,2498,13,-3.7,1.6
2540,2496,13,-3.5,1.6
2539,2494,13,-3.4,1.6
2538,2492,13,-3.2,1.6
2537,2491,13,-3.2,1.7
2536,2489,14,-3.1,1.7
2535,2489,14,-3.2,1.7
2534,2488,14,-3.2,1.7
2533,2488,13,-3.4,1.7
2532,2489,13,-3.5,1.6
2531,2489,13,-3.7,1.6
2530,2490,13,-3.9,1.6
2529,2491,13,-4.2,1.6
2528,2492,13,-4.4,1.7
2527,2493,14,-4.6,1.7
2526,2494,14,-4.9,1.7
2525,2494,14,-5.0,1.8
2524,2494,14,-5.2,1.8
2523,2495,14,-5.3,1.8
2522,2494,14,-5.4,1.8
2521,2493,14,-5.4,1.7
2520,2492,14,-5.4,1.7
2519,2491,13,-5.3,1.7
2518,2489,13,-5.3,1.6
2517,2488,13,-5.2,1.6
2516,2486,13,-5.1,1.6
2515,2485,13,-5.1,1.6
2514,2483,13,-5.0,1.7
2513,2482,14,-5.0,1.7
2512,2481,14,-5.0,1.7
2511,2481,14,-5.0,1.7
2510,2480,14,-5.1,1.7
2509,2480,14,-5.3,1.7
2508,2481,14,-5.4,1.7
2507,2481,13,-5.6,1.7
2506,2482,13,-5.8,1.6
2505,2483,13,-6.0,1.6
2504,2483,13,-6.2,1.6
2503,2483,13,-6.4,1.6
2502,2483,13,-6.5,1.6
2501,2483,13,-6.6,1.7
2500,2482,14,-6.6,1.7
2499,2481,14,-6.5,1.7
2498,2479,14,-6.4,1.7
2497,2476,14,-6.1,1.7
2496,2472,14,-5.8,1.7
2495,2468,13,-5.4,1.7
2494,2464,13,-5.0,1.6
2493,2459,13,-4.6,1.6
2492,2455,13,-4.1,1.6
2491,2450,13,-3.7,1.6
2490,2446,13,-3.3,1.6
2489,2442,13,-2.9,1.6
2488,2438,14,-2.6,1.7
2487,2435,14,-2.3,1.7
2486,2433,14,-2.2,1.7
2485,2432,14,-2.1,1.7
2484,2431,14,-2.2,1.7
2483,2431,13,-2.3,1.7
2482,2432,13,-2.5,1.6
2481,2433,13,-2.7,1.6
2480,2434,13,-3.0,1.6
2479,2436,13,-3.3,1.6
2478,2437,13,-3.7,1.6
2477,2439,13,-4.0,1.6
2476,2441,13,-4.3,1.6
2475,2442,13,-4.6,1.7
2474,2443,14,-4.8,1.7
2473,2443,14,-5.0,1.7
2472,2443,14,-5.1,1.7
2471,2442,13,-5.1,1.7
2470,2441,13,-5.1,1.6
2469,2440,13,-5.0,1.6
2468,2438,13,-5.0,1.6
2467,2436,13,-4.9,1.6
2466,2434,13,-4.7,1.6
2465,2432,13,-4.6,1.6
2464,2431,14,-4.5,1.7
2463,2429,14,-4.4,1.7
2462,2427,14,-4.4,1.7
2461,2426,14,-4.3,1.7
2460,2425,14,-4.3,1.7
2459,2425,14,-4.4,1.7
2458,2424,14,-4.5,1.7
2457,2424,13,-4.6,1.7
2456,2425,13,-4.7,1.6
2455,2425,13,-4.9,1.6
2454,2425,13,-5.1,1.6
2453,2426,13,-5.3,1.7
2452,2427,14,-5.5,1.7
2451,2427,14,-5.7,1.7
2450,2428,14,-5.9,1.8
2449,2429,14,-6.1,1.8
2448,2430,14,-6.3,1.8
2447,2430,14,-6.5,1.7
2446,2430,14,-6.6,1.7
2445,2431,13,-6.8,1.7
2444,2431,13,-7.0,1.6
2443,2431,13,-7.1,1.6
2442,2431,13,-7.2,1.6
2441,2431,13,-7.3,1.6
2440,2431,13,-7.4,1.6
2439,2431,13,-7.5,1.6
2438,2430,14,-7.6,1.7
2437,2430,14,-7.7,1.7
2436,2429,14,-7.7,1.7
2435,2429,14,-7.8,1.7
2434,2428,14,-7.8,1.7
2433,2428,14,-7.9,1.7
2432,2427,13,-7.9,1.6
2431,2426,13,-7.9,1.6
2430,2425,13,-7.9,1.6
2429,2425,13,-8.0,1.6
2428,2424,13,-8.0,1.7
2427,2423,14,-8.0,1.7
2426,2423,14,-8.1,1.7
2425,2422,14,-8.1,1.7
2424,2421,14,-8.2,1.8
2423,2421,14,-8.3,1.7
2422,2421,14,-8.3,1.7
2421,2421,14,-8.4,1.7
2420,2420,13,-8.5,1.6
2419,2420,13,-8.6,1.6
2418,2420,13,-8.8,1.6
2417,2420,13,-8.9,1.6
2416,2420,13,-9.0,1.6
2415,2420,13,-9.1,1.7
2414,2419,14,-9.1,1.7
2413,2419,14,-9.2,1.7
2412,2419,14,-9.3,1.8
2411,2418,14,-9.3,1.8
2410,2417,14,-9.3,1.8
2409,2416,14,-9.4,1.7
2408,2415,14,-9.3,1.7
2407,2414,14,-9.3,1.7
2406,2413,13,-9.3,1.6
2405,2412,13,-9.3,1.6
2404,2411,13,-9.3,1.6
2403,2410,13,-9.3,1.6
2402,2410,13,-9.4,1.6
2401,2409,13,-9.4,1.7
2400,2409,14,-9.5,1.7
2399,2408,14,-9.6,1.7
2398,2408,14,-9.7,1.7
2397,2408,14,-9.8,1.7
2396,2409,14,-10.0,1.7
2395,2409,14,-10.2,1.7
2394,2410,14,-10.4,1.7
2393,2411,14,-10.6,1.7
2392,2412,13,-10.8,1.7
2391,2413,13,-11.1,1.6
2390,2414,13,-11.3,1.6
2389,2415,13,-11.6,1.6
2388,2416,13,-11.8,1.6
2387,2417,13,-12.1,1.6
2386,2418,13,-12.3,1.6
2385,2419,13,-12.6,1.6
2384,2420,13,-12.8,1.6
2383,2421,13,-13.0,1.6
2382,2422,13,-13.2,1.7
2381,2422,14,-13.4,1.7
2380,2423,14,-13.6,1.7
2379,2423,14,-13.8,1.7
2378,2423,14,-13.9,1.7
2377,2423,13,-14.0,1.7
2376,2423,13,-14.1,1.6
2375,2423,13,-14.2,1.6
2374,2422,13,-14.3,1.6
2373,2422,13,-14.3,1.6
2372,2421,13,-14.3,1.6
2371,2420,13,-14.3,1.6
2370,2419,13,-14.3,1.6
2369,2417,13,-14.3,1.6
2368,2416,13,-14.2,1.6
2367,2414,13,-14.1,1.6
2366,2412,13,-14.0,1.6
2365,2410,13,-13.8,1.6
2364,2407,13,-13.6,1.6
2363,2405,13,-13.5,1.6
2362,2402,13,-13.2,1.6
2361,2399,13,-13.0,1.6
2360,2396,14,-12.7,1.7
2359,2392,14,-12.4,1.7
2358,2389,14,-12.0,1.7
2357,2385,14,-11.7,1.7
2356,2380,14,-11.3,1.7
2355,2376,13,-10.8,1.6
2354,2371,13,-10.4,1.6
2353,2366,13,-9.9,1.6
2352,2362,13,-9.4,1.6
2351,2357,13,-8.9,1.6
2350,2352,13,-8.4,1.6
2349,2346,13,-7.9,1.6
2348,2341,12,-7.4,1.5
2347,2336,12,-6.9,1.5
2346,2331,12,-6.4,1.5
2345,2326,12,-5.9,1.5
2344,2321,12,-5.3,1.5
2343,2316,13,-4.9,1.6
2342,2311,13,-4.4,1.6
2341,2306,13,-3.9,1.6
2340,2301,13,-3.4,1.6
2339,2297,13,-3.0,1.6
2338,2293,13,-2.6,1.6
2337,2289,13,-2.2,1.7
2336,2285,13,-1.9,1.7
2335,2281,14,-1.5,1.7
2334,2278,14,-1.2,1.7
2333,2275,14,-1.0,1.7
2332,2272,14,-0.8,1.7
2331,2270,13,-0.6,1.7
2330,2268,13,-0.5,1.7
2329,2266,13,-0.4,1.6
2328,2264,13,-0.3,1.6
2327,2263,13,-0.2,1.6
2326,2262,13,-0.2,1.6
2325,2261,13,-0.2,1.6
2324,2259,12,-0.2,1.6
2323,2259,12,-0.2,1.5
2322,2258,12,-0.2,1.5
2321,2257,12,-0.2,1.5
2320,2256,12,-0.2,1.5
2319,2255,12,-0.2,1.5
2318,2254,12,-0.2,1.6
2317,2253,13,-0.2,1.6
2316,2252,13,-0.2,1.6
2315,2251,13,-0.2,1.6
2314,2250,13,-0.2,1.6
2313,2249,13,-0.2,1.6
2312,2247,13,-0.1,1.6
2311,2245,13,0.0,1.7
2310,2244,13,0.1,1.7
2309,2241,13,0.3,1.7
2308,2239,13,0.5,1.7
2307,2236,13,0.7,1.7
2306,2233,13,1.0,1.7
2305,2230,13,1.3,1.7
2304,2226,13,1.6,1.7
2303,2223,13,1.9,1.6
2302,2219,13,2.2,1.6
2301,2215,13,2.6,1.6
2300,2211,13,2.9,1.6
2299,2207,13,3.3,1.6
2298,2203,13,3.7,1.7
2297,2199,13,4.1,1.7
2296,2196,14,4.4,1.7
2295,2192,14,4.8,1.7
2294,2188,14,5.1,1.8
2293,2184,14,5.5,1.8
2292,2181,15,5.8,1.8
2291,2178,15,6.1,1.9
2290,2175,15,6.3,1.9
2289,2172,16,6.5,1.9
2288,2169,16,6.7,2.0
2287,2167,16,6.9,2.0
2286,2165,16,7.0,2.0
2285,2164,16,7.1,2.0
2284,2163,16,7.1,2.0
2283,2162,16,7.1,2.0
2282,2162,16,7.0,2.0
2281,2162,16,6.8,2.0
2280,2162,16,6.7,2.0
2279,2163,15,6.5,1.9
2278,2164,15,6.2,1.9
2277,2165,15,5.9,1.9
2276,2167,15,5.6,1.8
2275,2168,14,5.3,1.8
2274,2170,14,4.9,1.8
2273,2172,14,4.5,1.8
2272,2175,14,4.1,1.8
2271,2177,14,3.7,1.8
2270,2180,14,3.3,1.8
2269,2182,14,2.8,1.8
2268,2184,15,2.4,1.8
2267,2187,15,2.0,1.8
2266,2189,15,1.5,1.9
2265,2192,15,1.1,1.9
2264,2194,15,0.7,1.9
2263,2197,16,0.3,1.9
2262,2199,16,-0.1,2.0
2261,2201,16,-0.4,2.0
2260,2202,16,-0.8,2.0
2259,2204,16,-1.1,2.0
2258,2205,16,-1.4,2.0
2257,2206,16,-1.6,1.9
2256,2207,15,-1.8,1.9
2255,2207,15,-2.0,1.9
2254,2208,15,-2.2,1.8
2253,2208,14,-2.4,1.8
2252,2208,14,-2.5,1.8
2251,2209,14,-2.6,1.7
2250,2209,14,-2.8,1.7
2249,2209,14,-2.9,1.7
2248,2209,14,-3.0,1.7
2247,2208,14,-3.1,1.7
2246,2208,14,-3.2,1.7
2245,2208,14,-3.3,1.7
2244,2209,14,-3.5,1.8
2243,2209,15,-3.6,1.8
2242,2209,15,-3.8,1.8
2241,2209,15,-3.9,1.9
2240,2210,15,-4.1,1.9
2239,2211,15,-4.4,1.9
2238,2212,15,-4.6,1.9
2237,2213,15,-4.9,1.9
2236,2214,15,-5.2,1.9
2235,2216,15,-5.5,1.9
2234,2218,15,-5.8,1.9
2233,2220,15,-6.2,1.9
2232,2222,15,-6.6,1.8
2231,2224,15,-7.0,1.8
2230,2226,15,-7.4,1.8
2229,2228,15,-7.8,1.8
2228,2231,15,-8.1,1.8
2227,2233,15,-8.5,1.8
2226,2235,15,-8.9,1.9
2225,2237,15,-9.3,1.9
2224,2239,16,-9.6,1.9
2223,2240,16,-9.9,2.0
2222,2242,16,-10.2,2.0
2221,2243,16,-10.5,2.0
2220,2244,16,-10.7,2.0
2219,2244,17,-10.9,2.0
2218,2244,17,-11.0,2.0
2217,2244,16,-11.1,2.0
2216,2244,16,-11.2,2.0
2215,2243,16,-11.2,2.0
2214,2242,16,-11.2,2.0
2213,2241,16,-11.2,1.9
2212,2240,15,-11.2,1.9
2211,2239,15,-11.2,1.9
2210,2237,15,-11.1,1.9
2209,2236,15,-11.1,1.9
2208,2234,15,-11.0,1.9
2207,2233,16,-10.9,1.9
2206,2232,16,-10.9,1.9
2205,2230,16,-10.9,2.0
2204,2229,16,-10.9,2.0
2203,2228,16,-10.9,2.0
2202,2228,17,-10.9,2.0
2201,2227,17,-11.0,2.1
2200,2227,17,-11.1,2.1
2199,2227,17,-11.2,2.0
2198,2228,16,-11.4,2.0
2197,2229,16,-11.6,2.0
2196,2230,16,-11.9,2.0
2195,2231,15,-12.2,1.9
2194,2234,15,-12.6,1.8
2193,2236,15,-13.0,1.8
2192,2239,14,-13.4,1.8
2191,2241,14,-13.9,1.8
2190,2244,14,-14.3,1.8
2189,2245,15,-14.6,1.8
2188,2247,15,-14.9,1.8
2187,2247,15,-15.1,1.8
2186,2246,15,-15.1,1.9
2185,2245,15,-15.0,1.8
2184,2242,15,-14.8,1.8
2183,2238,14,-14.4,1.8
2182,2234,14,-14.0,1.8
2181,2230,14,-13.6,1.8
2180,2225,15,-13.2,1.8
2179,2221,15,-12.8,1.8
2178,2217,15,-12.5,1.9
2177,2214,15,-12.2,1.8
2176,2212,15,-12.1,1.8
2175,2211,15,-12.0,1.8
2174,2210,15,-12.1,1.8
2173,2210,15,-12.1,1.8
2172,2210,15,-12.3,1.8
2171,2211,15,-12.5,1.9
2170,2211,15,-12.7,1.9
2169,2213,15,-13.0,1.9
2168,2214,15,-13.3,1.8
2167,2216,14,-13.6,1.8
2166,2217,14,-13.9,1.7
2165,2218,14,-14.2,1.7
2164,2219,14,-14.4,1.7
2163,2220,14,-14.6,1.7
2162,2220,14,-14.7,1.8
2161,2219,15,-14.8,1.8
2160,2218,15,-14.7,1.8
2159,2216,15,-14.6,1.8
2158,2213,14,-14.4,1.8
2157,2210,14,-14.1,1.7
2156,2206,14,-13.8,1.7
2155,2202,14,-13.4,1.8
2154,2198,15,-12.9,1.8
2153,2193,15,-12.5,1.8
2152,2188,15,-12.0,1.9
2151,2183,15,-11.5,1.9
2150,2179,15,-11.1,1.8
2149,2174,15,-10.6,1.8
2148,2169,15,-10.2,1.8
2147,2165,15,-9.8,1.8
2146,2162,15,-9.5,1.8
2145,2159,15,-9.2,1.8
2144,2156,15,-9.0,1.9
2143,2154,15,-8.9,1.9
2142,2153,15,-8.9,1.8
2141,2152,15,-8.9,1.8
2140,2152,15,-9.0,1.8
2139,2153,15,-9.2,1.8
2138,2153,15,-9.4,1.9
2137,2154,15,-9.7,1.9
2136,2156,15,-9.9,1.9
2135,2157,15,-10.2,1.9
2134,2159,15,-10.6,1.8
2133,2160,15,-10.9,1.8
2132,2162,15,-11.1,1.8
2131,2162,15,-11.4,1.9
2130,2163,15,-11.5,1.9
2129,2163,16,-11.6,1.9
2128,2162,16,-11.6,1.9
2127,2160,15,-11.6,1.9
2126,2158,15,-11.4,1.9
2125,2155,15,-11.2,1.8
2124,2152,15,-10.9,1.8
2123,2149,15,-10.6,1.8
2122,2145,15,-10.3,1.9
2121,2142,15,-10.0,1.9
2120,2139,15,-9.8,1.9
2119,2136,15,-9.5,1.8
2118,2133,15,-9.3,1.8
2117,2131,14,-9.1,1.8
2116,2129,14,-9.0,1.7
2115,2127,14,-8.9,1.7
2114,2125,14,-8.8,1.7
2113,2124,14,-8.7,1.8
2112,2123,15,-8.7,1.8
2111,2122,15,-8.7,1.8
2110,2121,15,-8.8,1.9
2109,2120,15,-8.8,1.9
2108,2120,15,-8.9,1.9
2107,2120,15,-8.9,1.8
2106,2119,15,-9.0,1.9
2105,2119,15,-9.1,1.9
2104,2118,16,-9.1,1.9
2103,2117,16,-9.1,1.9
2102,2116,16,-9.1,1.9
2101,2115,15,-9.1,1.9
2100,2113,15,-9.0,1.9
2099,2111,15,-8.9,1.8
2098,2109,15,-8.8,1.8
2097,2107,15,-8.6,1.8
2096,2106,15,-8.6,1.8
2095,2105,15,-8.5,1.8
2094,2104,15,-8.6,1.8
2093,2103,15,-8.6,1.8
2092,2104,15,-8.8,1.8
2091,2104,15,-8.9,1.8
2090,2105,15,-9.1,1.8
2089,2105,15,-9.3,1.8
2088,2106,15,-9.5,1.8
2087,2107,15,-9.8,1.8
2086,2107,14,-10.0,1.8
2085,2108,14,-10.2,1.8
2084,2109,14,-10.4,1.8
2083,2109,14,-10.6,1.8
2082,2110,14,-10.8,1.8
2081,2111,14,-11.0,1.8
2080,2112,14,-11.3,1.8
2079,2113,14,-11.5,1.7
2078,2114,14,-11.7,1.8
2077,2114,14,-11.9,1.8
2076,2115,14,-12.1,1.8
2075,2115,14,-12.2,1.7
2074,2115,14,-12.3,1.7
2073,2114,14,-12.3,1.7
2072,2114,14,-12.4,1.7
2071,2113,14,-12.4,1.7
2070,2112,14,-12.5,1.8
2069,2112,14,-12.5,1.8
2068,2111,14,-12.6,1.7
2067,2111,14,-12.6,1.7
2066,2110,14,-12.7,1.7
2065,2110,14,-12.8,1.7
2064,2109,14,-12.8,1.7
2063,2109,14,-12.9,1.7
2062,2109,14,-13.0,1.7
2061,2108,14,-13.0,1.7
2060,2108,14,-13.1,1.7
2059,2107,14,-13.2,1.7
2058,2107,14,-13.2,1.7
2057,2106,14,-13.2,1.7
2056,2105,14,-13.2,1.7
2055,2104,14,-13.2,1.7
2054,2103,14,-13.2,1.7
2053,2102,14,-13.2,1.7
2052,2100,14,-13.2,1.7
2051,2099,14,-13.1,1.7
2050,2098,14,-13.1,1.7
2049,2097,14,-13.1,1.7
2048,2095,14,-13.0,1.7
2047,2094,14,-13.0,1.7
2046,2092,14,-12.9,1.7
2045,2090,14,-12.8,1.7
2044,2088,14,-12.7,1.7
2043,2086,14,-12.5,1.7
2042,2084,14,-12.3,1.7
2041,2082,14,-12.2,1.7
2040,2080,14,-12.0,1.7
2039,2078,14,-12.0,1.8
2038,2077,14,-11.9,1.7
2037,2075,14,-11.9,1.7
2036,2075,14,-11.9,1.7
2035,2074,14,-12.0,1.7
2034,2074,14,-12.1,1.7
2033,2075,14,-12.3,1.7
2032,2075,14,-12.5,1.7
2031,2076,14,-12.7,1.7
2030,2077,14,-12.9,1.7
2029,2078,14,-13.2,1.7
2028,2079,14,-13.4,1.7
2027,2081,14,-13.7,1.8
2026,2082,14,-14.0,1.8
2025,2083,14,-14.3,1.7
2024,2085,14,-14.6,1.7
2023,2086,14,-14.9,1.7
2022,2088,14,-15.2,1.7
2021,2090,14,-15.5,1.8
2020,2091,14,-15.9,1.8
2019,2093,14,-16.2,1.8
2018,2095,14,-16.5,1.7
2017,2096,14,-16.8,1.7
2016,2098,14,-17.2,1.7
2015,2099,14,-17.4,1.7
2014,2100,14,-17.7,1.7
2013,2101,14,-17.9,1.7
2012,2101,14,-18.1,1.7
2011,2101,14,-18.2,1.7
2010,2101,14,-18.2,1.7
2009,2100,14,-18.2,1.7
2008,2098,14,-18.1,1.7
2007,2095,14,-17.9,1.7
2006,2092,14,-17.7,1.7
2005,2089,13,-17.4,1.6
2004,2085,13,-17.1,1.6
2003,2082,14,-16.7,1.7
2002,2078,14,-16.3,1.7
2001,2074,14,-16.0,1.7
2000,2070,14,-15.6,1.7
1999,2066,14,-15.2,1.7
1998,2062,14,-14.9,1.7
1997,2058,14,-14.5,1.7
1996,2054,14,-14.2,1.7
1995,2051,14,-13.9,1.7
1994,2047,14,-13.5,1.7
1993,2043,14,-13.2,1.7
1992,2039,14,-12.8,1.7
1991,2036,14,-12.5,1.7
1990,2032,14,-12.2,1.7
1989,2029,14,-11.9,1.7
1988,2025,14,-11.6,1.7
1987,2022,13,-11.3,1.7
1986,2019,13,-11.1,1.6
1985,2017,13,-10.9,1.6
1984,2015,13,-10.7,1.6
1983,2013,13,-10.6,1.6
1982,2011,13,-10.6,1.7
1981,2010,14,-10.6,1.7
1980,2010,13,-10.7,1.7
1979,2010,14,-10.8,1.7
1978,2010,14,-10.9,1.7
1977,2010,14,-11.0,1.7
1976,2010,14,-11.1,1.7
1975,2010,14,-11.2,1.7
1974,2009,14,-11.3,1.7
1973,2009,14,-11.3,1.8
1972,2008,14,-11.4,1.8
1971,2008,15,-11.5,1.8
1970,2008,15,-11.6,1.8
1969,2008,15,-11.7,1.8
1968,2008,15,-11.8,1.8
1967,2008,14,-12.0,1.8
1966,2009,14,-12.2,1.8
1965,2011,14,-12.6,1.8
1964,2013,14,-12.9,1.8
1963,2016,14,-13.4,1.7
1962,2020,14,-14.0,1.7
1961,2023,14,-14.6,1.7
1960,2027,14,-15.2,1.7
1959,2031,14,-15.7,1.8
1958,2034,14,-16.2,1.8
1957,2036,14,-16.6,1.7
1956,2038,14,-17.0,1.7
1955,2039,14,-17.2,1.7
1954,2040,14,-17.4,1.7
1953,2039,14,-17.5,1.7
1952,2038,14,-17.5,1.7
1951,2036,14,-17.3,1.7
1950,2033,14,-17.1,1.7
1949,2030,14,-16.8,1.7
1948,2026,14,-16.5,1.7
1947,2022,14,-16.1,1.7
1946,2018,14,-15.7,1.7
1945,2015,14,-15.4,1.7
1944,2012,14,-15.2,1.7
1943,2009,14,-15.0,1.7
1942,2007,14,-14.9,1.7
1941,2006,14,-14.8,1.7
1940,2004,14,-14.7,1.7
1939,2003,14,-14.7,1.8
1938,2002,14,-14.7,1.8
1937,2002,14,-14.8,1.8
1936,2001,14,-14.8,1.7
1935,2000,14,-14.8,1.7
1934,2000,14,-14.9,1.7
1933,1999,14,-14.9,1.7
1932,1998,14,-14.9,1.7
1931,1996,14,-14.8,1.8
1930,1995,15,-14.7,1.8
1929,1992,15,-14.6,1.8
1928,1990,14,-14.4,1.8
1927,1987,14,-14.2,1.7
1926,1985,14,-14.0,1.7
1925,1982,14,-13.8,1.7
1924,1979,14,-13.6,1.7
1923,1977,14,-13.4,1.8
1922,1974,15,-13.2,1.8
1921,1972,15,-13.1,1.8
1920,1971,15,-13.0,1.8
1919,1969,15,-13.0,1.8
1918,1968,14,-12.9,1.8
1917,1968,14,-13.0,1.7
1916,1968,14,-13.1,1.7
1915,1967,14,-13.2,1.8
1914,1968,14,-13.3,1.8
1913,1968,15,-13.5,1.8
1912,1969,15,-13.7,1.8
1911,1969,15,-13.9,1.8
1910,1970,14,-14.1,1.8
1909,1971,14,-14.3,1.7
1908,1972,14,-14.5,1.7
1907,1973,14,-14.8,1.7
1906,1974,14,-15.0,1.7
1905,1975,14,-15.3,1.7
1904,1976,14,-15.6,1.7
1903,1978,14,-15.9,1.7
1902,1979,14,-16.2,1.7
1901,1980,14,-16.4,1.7
1900,1981,14,-16.7,1.7
1899,1982,14,-16.9,1.7
1898,1982,14,-17.1,1.7
1897,1982,14,-17.2,1.7
1896,1982,14,-17.2,1.7
1895,1981,14,-17.2,1.7
1894,1979,14,-17.1,1.7
1893,1977,14,-17.0,1.7
1892,1975,14,-16.9,1.7
1891,1973,14,-16.7,1.7
1890,1971,14,-16.6,1.7
1889,1968,14,-16.4,1.7
1888,1966,14,-16.2,1.7
1887,1964,14,-16.1,1.7
1886,1962,14,-16.0,1.7
1885,1960,14,-15.8,1.7
1884,1958,14,-15.7,1.7
1883,1957,14,-15.7,1.7
1882,1955,14,-15.6,1.7
1881,1954,14,-15.6,1.7
1880,1953,14,-15.6,1.7
1879,1953,14,-15.7,1.7
1878,1952,14,-15.8,1.7
1877,1952,14,-15.8,1.7
1876,1952,14,-15.9,1.7
1875,1952,14,-16.0,1.7
1874,1951,14,-16.1,1.7
1873,1951,14,-16.1,1.7
1872,1949,14,-16.1,1.8
1871,1947,14,-16.0,1.8
1870,1945,14,-15.8,1.7
1869,1942,14,-15.6,1.7
1868,1939,14,-15.3,1.7
1867,1936,14,-15.0,1.8
1866,1933,14,-14.8,1.8
1865,1929,14,-14.5,1.7
1864,1926,14,-14.2,1.7
1863,1924,14,-14.0,1.7
1862,1922,14,-13.9,1.7
1861,1921,14,-13.9,1.7
1860,1921,14,-14.0,1.7
1859,1921,14,-14.2,1.7
1858,1923,14,-14.6,1.7
1857,1926,14,-15.0,1.7
1856,1929,14,-15.5,1.7
1855,1932,14,-16.0,1.7
1854,1935,14,-16.5,1.7
1853,1939,14,-17.0,1.7
1852,1942,14,-17.5,1.7
1851,1945,14,-18.0,1.7
1850,1947,14,-18.4,1.7
1849,1949,14,-18.8,1.7
1848,1950,14,-19.0,1.7
1847,1951,14,-19.2,1.7
1846,1950,14,-19.3,1.7
1845,1950,14,-19.3,1.7
1844,1948,14,-19.3,1.7
1843,1947,14,-19.2,1.7
1842,1945,14,-19.1,1.8
1841,1943,15,-19.0,1.8
1840,1942,14,-18.9,1.8
1839,1940,14,-18.9,1.7
1838,1939,14,-18.9,1.7
1837,1938,14,-18.8,1.7
1836,1936,14,-18.8,1.8
1835,1935,15,-18.7,1.8
1834,1933,14,-18.6,1.7
1833,1931,14,-18.5,1.7
1832,1929,14,-18.4,1.7
1831,1926,14,-18.2,1.7
1830,1923,14,-17.9,1.7
1829,1920,14,-17.6,1.7
1828,1915,14,-17.2,1.7
1827,1911,13,-16.7,1.7
1826,1906,13,-16.3,1.6
1825,1902,13,-15.8,1.6
1824,1897,13,-15.4,1.6
1823,1893,13,-15.0,1.6
1822,1889,13,-14.7,1.6
1821,1886,13,-14.4,1.6
1820,1884,13,-14.2,1.6
1819,1882,13,-14.1,1.6
1818,1880,13,-14.0,1.6
1817,1879,13,-14.0,1.6
1816,1878,13,-14.1,1.7
1815,1878,13,-14.2,1.6
1814,1878,13,-14.3,1.6
1813,1879,13,-14.5,1.6
1812,1880,14,-14.7,1.7
1811,1881,14,-14.9,1.7
1810,1882,14,-15.2,1.7
1809,1882,14,-15.4,1.7
1808,1883,14,-15.6,1.7
1807,1884,14,-15.9,1.7
1806,1885,14,-16.1,1.7
1805,1886,14,-16.3,1.7
1804,1886,14,-16.5,1.7
1803,1887,14,-16.7,1.7
1802,1887,14,-16.8,1.7
1801,1887,14,-16.9,1.7
1800,1887,14,-17.1,1.7
1799,1887,14,-17.1,1.7
1798,1887,14,-17.2,1.7
1797,1886,14,-17.3,1.7
1796,1885,14,-17.3,1.7
1795,1884,14,-17.3,1.7
1794,1884,14,-17.3,1.7
1793,1883,14,-17.3,1.7
1792,1882,14,-17.4,1.7
1791,1881,14,-17.4,1.8
1790,1881,14,-17.5,1.8
1789,1881,14,-17.6,1.7
1788,1881,14,-17.7,1.7
1787,1880,14,-17.8,1.7
1786,1880,14,-17.8,1.8
1785,1880,14,-17.9,1.8
1784,1879,14,-18.0,1.7
1783,1878,14,-18.0,1.7
1782,1878,14,-18.0,1.7
1781,1877,14,-18.1,1.7
1780,1877,14,-18.1,1.7
1779,1876,14,-18.2,1.7
1778,1876,14,-18.3,1.7
1777,1876,14,-18.4,1.7
1776,1876,14,-18.5,1.7
1775,1876,14,-18.6,1.7
1774,1876,14,-18.7,1.7
1773,1876,14,-18.9,1.7
1772,1876,14,-19.0,1.7
1771,1876,14,-19.1,1.7
1770,1876,14,-19.2,1.7
1769,1876,14,-19.3,1.7
1768,1876,14,-19.5,1.7
1767,1876,14,-19.6,1.7
1766,1877,14,-19.8,1.7
1765,1877,14,-20.0,1.7
1764,1878,14,-20.2,1.7
1763,1879,14,-20.4,1.7
1762,1880,14,-20.6,1.7
1761,1881,14,-20.9,1.7
1760,1882,14,-21.1,1.8
1759,1882,15,-21.3,1.8
1758,1883,15,-21.6,1.8
1757,1884,14,-21.8,1.8
1756,1885,14,-21.9,1.8
1755,1885,15,-22.1,1.8
1754,1885,15,-22.2,1.8
1753,1885,15,-22.3,1.8
1752,1885,15,-22.4,1.9
1751,1884,15,-22.4,1.8
1750,1883,15,-22.4,1.8
1749,1881,15,-22.4,1.8
1748,1880,14,-22.3,1.7
1747,1878,14,-22.2,1.7
1746,1875,14,-22.0,1.7
1745,1873,14,-21.8,1.7
1744,1870,14,-21.6,1.8
1743,1868,15,-21.4,1.8
1742,1865,14,-21.2,1.8
1741,1862,14,-20.9,1.7
1740,1859,14,-20.7,1.7
1739,1856,14,-20.4,1.7
1738,1853,14,-20.2,1.7
1737,1850,14,-20.0,1.7
1736,1847,14,-19.8,1.7
1735,1845,14,-19.6,1.7
1734,1843,15,-19.4,1.8
1733,1841,15,-19.3,1.8
1732,1839,15,-19.2,1.8
1731,1838,15,-19.2,1.8
1730,1837,15,-19.2,1.8
1729,1836,15,-19.3,1.8
1728,1836,14,-19.3,1.8
1727,1836,14,-19.4,1.7
1726,1836,14,-19.5,1.7
1725,1836,14,-19.6,1.6
1724,1835,13,-19.8,1.6
1723,1835,14,-19.8,1.7
1722,1835,14,-19.9,1.7
1721,1834,14,-19.9,1.7
1720,1833,14,-19.9,1.7
1719,1831,14,-19.8,1.7
1718,1829,14,-19.7,1.7
1717,1827,14,-19.5,1.7
1716,1824,13,-19.3,1.6
1715,1821,13,-19.1,1.6
1714,1818,13,-18.8,1.6
1713,1814,13,-18.5,1.6
1712,1811,13,-18.2,1.5
1711,1807,13,-17.9,1.5
1710,1804,13,-17.5,1.6
1709,1800,13,-17.2,1.6
1708,1797,13,-16.9,1.6
1707,1794,13,-16.7,1.6
1706,1791,13,-16.4,1.6
1705,1788,13,-16.2,1.6
1704,1785,13,-16.0,1.5
1703,1783,12,-15.8,1.5
1702,1780,12,-15.6,1.5
1701,1777,12,-15.4,1.5
1700,1775,12,-15.2,1.5
1699,1772,12,-15.0,1.5
1698,1769,12,-14.7,1.5
1697,1766,13,-14.4,1.6
1696,1762,13,-14.1,1.6
1695,1759,13,-13.8,1.6
1694,1754,13,-13.4,1.6
1693,1750,13,-12.9,1.6
1692,1745,13,-12.4,1.6
1691,1740,13,-12.0,1.5
1690,1735,12,-11.5,1.5
1689,1730,12,-11.0,1.5
1688,1725,12,-10.5,1.5
1687,1721,13,-10.1,1.5
1686,1716,13,-9.7,1.6
1685,1713,13,-9.4,1.6
1684,1710,13,-9.2,1.6
1683,1708,13,-9.1,1.7
1682,1707,13,-9.0,1.7
1681,1707,13,-9.2,1.7
1680,1708,13,-9.4,1.6
1679,1710,13,-9.7,1.6
1678,1712,13,-10.1,1.6
1677,1715,13,-10.6,1.6
1676,1719,13,-11.2,1.6
1675,1722,13,-11.7,1.6
1674,1727,13,-12.4,1.6
1673,1731,14,-13.0,1.7
1672,1735,14,-13.6,1.7
1671,1739,14,-14.3,1.7
1670,1743,14,-14.9,1.7
1669,1747,14,-15.4,1.7
1668,1750,14,-16.0,1.7
1667,1753,13,-16.4,1.6
1666,1756,13,-16.9,1.6
1665,1758,13,-17.3,1.6
1664,1760,13,-17.7,1.6
1663,1762,13,-18.1,1.6
1662,1764,13,-18.4,1.6
1661,1766,13,-18.7,1.6
1660,1767,13,-19.0,1.5
1659,1769,12,-19.3,1.5
1658,1770,12,-19.6,1.5
1657,1772,12,-19.9,1.4
1656,1773,12,-20.2,1.4
1655,1775,12,-20.5,1.4
1654,1776,12,-20.9,1.4
1653,1778,12,-21.2,1.4
1652,1780,12,-21.5,1.4
1651,1782,12,-21.9,1.4
1650,1784,12,-22.2,1.4
1649,1785,12,-22.4,1.4
1648,1785,12,-22.6,1.4
1647,1785,12,-22.7,1.4
1646,1783,12,-22.6,1.4
1645,1782,12,-22.5,1.4
1644,1780,12,-22.4,1.4
1643,1778,12,-22.3,1.4
1642,1776,12,-22.3,1.4
1641,1775,12,-22.2,1.5
1640,1775,12,-22.3,1.4
1639,1775,12,-22.4,1.4
1638,1774,12,-22.5,1.4
1637,1774,11,-22.6,1.4
1636,1773,11,-22.6,1.4
1635,1772,11,-22.6,1.4
1634,1771,11,-22.6,1.4
1633,1770,11,-22.5,1.4
1632,1768,11,-22.5,1.4
1631,1767,11,-22.4,1.4
1630,1767,11,-22.5,1.4
1629,1766,11,-22.6,1.4
1628,1766,11,-22.6,1.4
1627,1764,11,-22.6,1.4
1626,1762,11,-22.4,1.4
1625,1759,11,-22.2,1.4
1624,1755,12,-21.8,1.4
1623,1752,12,-21.5,1.4
1622,1748,12,-21.2,1.4
1621,1745,12,-21.0,1.4
1620,1743,12,-20.8,1.5
1619,1742,12,-20.8,1.4
1618,1742,12,-20.9,1.4
1617,1741,12,-20.9,1.4
1616,1741,12,-21.0,1.4
1615,1740,12,-21.0,1.4
1614,1738,12,-20.9,1.4
1613,1736,12,-20.8,1.4
1612,1734,11,-20.6,1.4
1611,1731,11,-20.4,1.4
1610,1729,11,-20.3,1.4
1609,1728,11,-20.3,1.4
1608,1728,11,-20.3,1.4
1607,1727,11,-20.4,1.4
1606,1727,11,-20.5,1.4
1605,1726,12,-20.5,1.4
1604,1725,12,-20.4,1.4
1603,1722,12,-20.3,1.4
1602,1720,12,-20.1,1.4
1601,1717,12,-19.9,1.4
1600,1714,12,-19.7,1.4
1599,1712,12,-19.6,1.4
1598,1711,11,-19.5,1.4
1597,1710,11,-19.5,1.4
1596,1711,11,-19.7,1.4
1595,1711,11,-19.9,1.4
1594,1712,11,-20.1,1.4
1593,1713,11,-20.4,1.4
1592,1714,12,-20.6,1.4
1591,1714,11,-20.7,1.4
1590,1713,12,-20.7,1.4
1589,1712,12,-20.7,1.4
1588,1710,12,-20.5,1.4
1587,1708,12,-20.4,1.4
1586,1706,11,-20.3,1.4
1585,1705,11,-20.3,1.4
1584,1704,11,-20.3,1.4
1583,1704,11,-20.4,1.4
1582,1704,11,-20.6,1.4
1581,1705,11,-20.8,1.4
1580,1706,11,-21.0,1.4
1579,1706,11,-21.2,1.4
1578,1706,11,-21.3,1.4
1577,1706,11,-21.4,1.4
1576,1706,11,-21.5,1.4
1575,1706,11,-21.6,1.4
1574,1705,11,-21.6,1.4
1573,1705,11,-21.7,1.4
1572,1703,11,-21.6,1.4
1571,1701,11,-21.5,1.4
1570,1699,11,-21.4,1.4
1569,1697,11,-21.2,1.4
1568,1695,11,-21.1,1.3
1567,1693,11,-21.0,1.3
1566,1693,11,-21.1,1.3
1565,1693,11,-21.2,1.3
1564,1693,11,-21.4,1.3
1563,1694,11,-21.6,1.3
1562,1695,11,-21.8,1.3
1561,1695,11,-21.9,1.3
1560,1695,11,-22.1,1.3
1559,1695,11,-22.1,1.3
1558,1694,11,-22.2,1.3
1557,1693,11,-22.2,1.3
1556,1693,11,-22.3,1.3
1555,1693,11,-22.5,1.3
1554,1694,11,-22.7,1.3
1553,1695,11,-22.9,1.3
1552,1697,11,-23.2,1.3
1551,1697,11,-23.4,1.3
1550,1697,11,-23.5,1.3
1549,1696,11,-23.5,1.3
1548,1694,11,-23.4,1.3
1547,1691,11,-23.1,1.3
1546,1687,11,-22.7,1.3
1545,1682,11,-22.3,1.3
1544,1678,11,-21.9,1.3
1543,1675,11,-21.6,1.3
1542,1672,11,-21.4,1.3
1541,1670,11,-21.2,1.3
1540,1668,11,-21.2,1.3
1539,1667,11,-21.1,1.3
1538,1665,11,-21.0,1.3
1537,1662,11,-20.8,1.3
1536,1658,11,-20.4,1.3
1535,1653,11,-19.9,1.3
1534,1648,11,-19.4,1.3
1533,1642,11,-18.8,1.3
1532,1637,11,-18.3,1.3
1531,1632,11,-17.8,1.3
1530,1629,11,-17.5,1.3
1529,1626,11,-17.3,1.3
1528,1624,11,-17.1,1.3
1527,1622,11,-17.0,1.3
1526,1620,11,-16.9,1.3
1525,1618,11,-16.8,1.3
1524,1616,11,-16.7,1.3
1523,1615,11,-16.6,1.3
1522,1613,11,-16.5,1.3
1521,1611,11,-16.5,1.3
1520,1609,11,-16.4,1.3
1519,1608,11,-16.2,1.3
1518,1605,11,-16.1,1.3
1517,1603,11,-15.9,1.3
1516,1599,11,-15.6,1.3
1515,1596,11,-15.3,1.3
1514,1593,11,-15.0,1.3
1513,1590,11,-14.8,1.3
1512,1587,11,-14.6,1.3
1511,1585,11,-14.5,1.3
1510,1584,11,-14.4,1.3
1509,1582,11,-14.3,1.3
1508,1580,11,-14.2,1.3
1507,1578,11,-14.1,1.3
1506,1577,11,-14.0,1.3
1505,1576,11,-14.0,1.3
1504,1576,11,-14.2,1.3
1503,1577,11,-14.4,1.3
1502,1579,11,-14.8,1.3
1501,1581,11,-15.2,1.3
1500,1583,11,-15.5,1.3
1499,1585,11,-15.8,1.3
1498,1586,11,-16.1,1.3
1497,1586,11,-16.2,1.3
1496,1585,11,-16.2,1.3
1495,1584,11,-16.2,1.3
1494,1583,11,-16.2,1.3
1493,1582,11,-16.3,1.3
1492,1582,11,-16.4,1.3
1491,1583,11,-16.6,1.3
1490,1585,11,-16.9,1.3
1489,1587,11,-17.3,1.3
1488,1589,11,-17.7,1.3
1487,1592,11,-18.1,1.3
1486,1594,11,-18.5,1.3
1485,1596,11,-18.9,1.4
1484,1598,11,-19.2,1.3
1483,1600,11,-19.6,1.4
1482,1601,11,-19.9,1.3
1481,1603,11,-20.1,1.3
1480,1603,11,-20.4,1.3
1479,1604,11,-20.5,1.3
1478,1603,11,-20.5,1.3
1477,1601,11,-20.4,1.3
1476,1598,11,-20.2,1.3
1475,1595,11,-19.9,1.4
1474,1591,11,-19.6,1.4
1473,1587,11,-19.2,1.3
1472,1584,11,-18.9,1.3
1471,1580,11,-18.6,1.3
1470,1578,11,-18.4,1.3
1469,1576,11,-18.3,1.3
1468,1574,11,-18.2,1.3
1467,1574,11,-18.3,1.3
1466,1573,11,-18.4,1.4
1465,1573,11,-18.5,1.4
1464,1573,11,-18.6,1.4
1463,1573,12,-18.7,1.4
1462,1574,12,-18.9,1.5
1461,1574,12,-19.0,1.5
1460,1575,12,-19.2,1.5
1459,1575,12,-19.4,1.5
1458,1577,12,-19.7,1.5
1457,1578,12,-20.0,1.5
1456,1580,13,-20.4,1.5
1455,1582,13,-20.8,1.5
1454,1585,12,-21.2,1.5
1453,1588,12,-21.7,1.5
1452,1590,12,-22.1,1.5
1451,1593,13,-22.5,1.5
1450,1595,13,-22.9,1.6
1449,1597,13,-23.2,1.5
1448,1598,12,-23.5,1.5
1447,1598,12,-23.6,1.5
1446,1598,12,-23.8,1.5
1445,1598,13,-23.9,1.5
1444,1597,13,-23.9,1.5
1443,1596,13,-23.9,1.5
1442,1595,13,-23.8,1.5
1441,1594,12,-23.8,1.5
1440,1592,12,-23.8,1.5
1439,1592,13,-23.8,1.5
1438,1591,13,-23.8,1.5
1437,1591,13,-23.9,1.6
1436,1592,13,-24.1,1.6
1435,1593,13,-24.4,1.5
1434,1595,13,-24.7,1.5
1433,1597,13,-25.1,1.5
1432,1599,13,-25.4,1.6
1431,1600,13,-25.8,1.6
1430,1602,13,-26.0,1.6
1429,1602,13,-26.3,1.5
1428,1603,12,-26.5,1.5
1427,1603,12,-26.6,1.5
1426,1603,13,-26.7,1.5
1425,1602,13,-26.7,1.5
1424,1601,13,-26.7,1.5
1423,1600,12,-26.7,1.5
1422,1599,13,-26.7,1.5
1421,1597,13,-26.6,1.5
1420,1595,13,-26.5,1.6
1419,1593,13,-26.3,1.6
1418,1591,13,-26.1,1.6
1417,1588,13,-25.9,1.5
1416,1585,12,-25.7,1.5
1415,1582,12,-25.4,1.5
1414,1579,13,-25.1,1.5
1413,1575,13,-24.9,1.6
1412,1572,13,-24.6,1.6
1411,1569,13,-24.3,1.6
1410,1566,13,-24.0,1.5
1409,1562,12,-23.8,1.5
1408,1559,12,-23.5,1.5
1407,1556,13,-23.2,1.5
1406,1553,13,-23.0,1.5
1405,1550,13,-22.7,1.5
1404,1547,13,-22.4,1.5
1403,1544,13,-22.2,1.5
1402,1541,13,-22.0,1.6
1401,1539,13,-21.8,1.6
1400,1537,13,-21.7,1.6
1399,1535,13,-21.6,1.6
1398,1534,13,-21.6,1.6
1397,1533,13,-21.6,1.6
1396,1532,13,-21.6,1.6
1395,1531,13,-21.7,1.6
1394,1531,13,-21.7,1.6
1393,1530,13,-21.8,1.6
1392,1529,14,-21.8,1.7
1391,1529,14,-21.8,1.7
1390,1528,14,-21.8,1.7
1389,1526,13,-21.7,1.6
1388,1525,13,-21.7,1.6
1387,1523,13,-21.6,1.6
1386,1521,13,-21.5,1.6
1385,1519,13,-21.4,1.6
1384,1517,14,-21.2,1.6
1383,1515,14,-21.1,1.7
1382,1513,14,-21.0,1.7
1381,1511,14,-20.9,1.7
1380,1509,14,-20.8,1.6
1379,1508,13,-20.7,1.6
1378,1506,13,-20.6,1.6
1377,1504,13,-20.5,1.6
1376,1503,14,-20.4,1.7
1375,1501,14,-20.4,1.7
1374,1500,14,-20.3,1.7
1373,1499,14,-20.3,1.7
1372,1498,14,-20.3,1.7
1371,1497,13,-20.3,1.6
1370,1496,13,-20.3,1.6
1369,1496,14,-20.4,1.7
1368,1495,14,-20.4,1.7
1367,1494,14,-20.5,1.7
1366,1494,14,-20.5,1.7
1365,1493,14,-20.6,1.7
1364,1493,13,-20.6,1.6
1363,1492,13,-20.6,1.6
1362,1491,13,-20.7,1.6
1361,1491,14,-20.7,1.7
1360,1490,14,-20.7,1.7
1359,1489,14,-20.7,1.7
1358,1488,14,-20.7,1.7
1357,1487,14,-20.7,1.7
1356,1485,13,-20.6,1.6
1355,1483,13,-20.5,1.6
1354,1481,13,-20.4,1.6
1353,1479,13,-20.3,1.6
1352,1477,14,-20.1,1.7
1351,1474,14,-19.8,1.7
1350,1470,14,-19.5,1.7
1349,1467,14,-19.2,1.7
1348,1463,14,-18.9,1.7
1347,1459,13,-18.5,1.6
1346,1455,13,-18.1,1.6
1345,1451,13,-17.7,1.6
1344,1447,13,-17.4,1.6
1343,1443,13,-17.1,1.6
1342,1440,14,-16.8,1.7
1341,1438,14,-16.6,1.7
1340,1436,14,-16.5,1.7
1339,1434,14,-16.4,1.7
1338,1433,13,-16.5,1.6
1337,1433,13,-16.5,1.6
1336,1433,13,-16.7,1.6
1335,1434,14,-16.8,1.7
1334,1434,14,-17.1,1.7
1333,1435,14,-17.3,1.7
1332,1437,14,-17.6,1.7
1331,1438,14,-17.8,1.7
1330,1439,14,-18.1,1.7
1329,1441,13,-18.4,1.6
1328,1442,13,-18.7,1.6
1327,1444,13,-19.0,1.6
1326,1445,14,-19.3,1.6
1325,1447,14,-19.6,1.7
1324,1448,14,-19.9,1.6
1323,1450,13,-20.2,1.6
1322,1451,13,-20.5,1.6
1321,1452,13,-20.8,1.6
1320,1453,13,-21.0,1.6
1319,1453,13,-21.1,1.6
1318,1453,13,-21.2,1.6
1317,1453,13,-21.3,1.6
1316,1451,13,-21.3,1.6
1315,1450,13,-21.2,1.6
1314,1448,13,-21.0,1.6
1313,1445,12,-20.9,1.5
1312,1442,12,-20.6,1.5
1311,1439,12,-20.4,1.5
1310,1436,13,-20.1,1.5
1309,1432,13,-19.8,1.6
1308,1429,13,-19.4,1.6
1307,1425,13,-19.1,1.6
1306,1421,13,-18.7,1.6
1305,1417,14,-18.4,1.7
1304,1413,13,-18.0,1.6
1303,1409,13,-17.6,1.6
1302,1404,13,-17.2,1.6
1301,1400,13,-16.8,1.6
1300,1396,13,-16.3,1.6
1299,1391,13,-15.9,1.6
1298,1387,13,-15.5,1.6
1297,1382,13,-15.1,1.5
1296,1378,13,-14.7,1.5
1295,1374,13,-14.2,1.5
1294,1369,13,-13.8,1.6
1293,1365,13,-13.4,1.6
1292,1361,13,-13.0,1.6
1291,1357,13,-12.6,1.6
1290,1353,14,-12.3,1.7
1289,1349,14,-11.9,1.7
1288,1345,14,-11.5,1.7
1287,1341,14,-11.2,1.7
1286,1337,14,-10.9,1.7
1285,1334,14,-10.5,1.7
1284,1331,14,-10.3,1.7
1283,1327,14,-10.0,1.7
1282,1324,14,-9.7,1.7
1281,1321,13,-9.5,1.6
1280,1318,13,-9.2,1.6
1279,1316,13,-9.0,1.6
1278,1313,13,-8.8,1.6
1277,1311,13,-8.6,1.6
1276,1308,13,-8.5,1.6
1275,1306,13,-8.3,1.6
1274,1304,13,-8.2,1.6
1273,1302,13,-8.0,1.6
1272,1299,14,-7.9,1.7
1271,1297,14,-7.7,1.7
1270,1295,14,-7.6,1.7
1269,1294,14,-7.5,1.7
1268,1292,14,-7.4,1.8
1267,1290,14,-7.3,1.8
1266,1288,14,-7.2,1.8
1265,1286,14,-7.1,1.7
1264,1285,14,-7.0,1.7
1263,1283,13,-6.9,1.7
1262,1281,13,-6.8,1.6
1261,1280,12,-6.7,1.5
1260,1278,12,-6.7,1.5
1259,1277,12,-6.6,1.4
1258,1276,12,-6.6,1.4
1257,1275,11,-6.7,1.4
1256,1276,11,-6.9,1.4
1255,1277,11,-7.1,1.3
1254,1279,11,-7.5,1.3
1253,1281,11,-7.8,1.3
1252,1282,11,-8.1,1.4
1251,1283,11,-8.4,1.4
1250,1284,11,-8.6,1.4
1249,1283,11,-8.6,1.4
1248,1281,11,-8.5,1.4
1247,1278,11,-8.3,1.4
1246,1274,11,-7.9,1.4
1245,1270,11,-7.4,1.4
1244,1264,11,-6.9,1.4
1243,1259,11,-6.4,1.4
1242,1255,11,-5.9,1.4
1241,1252,11,-5.7,1.4
1240,1251,11,-5.7,1.4
1239,1252,11,-5.9,1.4
1238,1253,11,-6.2,1.4
1237,1254,11,-6.4,1.4
1236,1254,11,-6.6,1.4
1235,1255,11,-6.8,1.4
1234,1254,11,-6.8,1.4
1233,1254,11,-6.9,1.4
1232,1253,11,-7.0,1.4
1231,1253,11,-7.1,1.3
1230,1253,11,-7.2,1.3
1229,1254,10,-7.4,1.3
1228,1256,10,-7.7,1.3
1227,1258,10,-8.1,1.2
1226,1260,10,-8.5,1.2
1225,1262,10,-8.9,1.3
1224,1263,10,-9.2,1.3
1223,1265,10,-9.4,1.3
1222,1265,10,-9.6,1.3
1221,1265,10,-9.7,1.3
1220,1264,10,-9.8,1.3
1219,1264,10,-9.8,1.3
1218,1263,10,-9.9,1.3
1217,1263,10,-10.0,1.3
1216,1263,10,-10.1,1.3
1215,1263,10,-10.2,1.3
1214,1263,10,-10.4,1.3
1213,1265,10,-10.7,1.3
1212,1267,10,-11.1,1.3
1211,1271,10,-11.7,1.3
1210,1275,10,-12.3,1.3
1209,1279,10,-12.9,1.3
1208,1284,10,-13.6,1.3
1207,1287,10,-14.2,1.3
1206,1291,10,-14.7,1.3
1205,1294,10,-15.2,1.3
1204,1296,10,-15.5,1.2
1203,1297,10,-15.8,1.2
1202,1298,10,-16.1,1.2
1201,1299,10,-16.3,1.2
1200,1301,10,-16.6,1.2
1199,1302,10,-17.0,1.2
1198,1304,10,-17.3,1.2
1197,1307,10,-17.7,1.2
1196,1309,10,-18.1,1.2
1195,1310,10,-18.3,1.2
1194,1308,10,-18.3,1.2
1193,1305,10,-18.0,1.2
1192,1300,10,-17.5,1.2
1191,1295,10,-17.0,1.2
1190,1290,10,-16.5,1.2
1189,1286,10,-16.1,1.2
1188,1284,10,-16.0,1.2
1187,1283,10,-16.0,1.2
1186,1284,10,-16.3,1.2
1185,1287,10,-16.8,1.2
1184,1291,10,-17.3,1.2
1183,1295,10,-18.0,1.2
1182,1299,10,-18.6,1.2
1181,1301,10,-19.0,1.2
1180,1302,10,-19.1,1.2
1179,1299,10,-18.9,1.2
1178,1289,9,-17.8,1.2
1177,1269,10,-15.5,1.2
1176,1238,9,-11.8,1.2
1175,1203,9,-7.6,1.2
1174,1178,9,-4.7,1.2
1173,1166,9,-3.2,1.2
1172,1163,9,-3.1,1.2
1171,1168,10,-3.7,1.2
1170,1174,10,-4.6,1.2
1169,1179,10,-5.4,1.2
1168,1183,10,-5.9,1.2
1167,1185,10,-6.4,1.3
1166,1188,10,-6.8,1.3
1165,1191,10,-7.3,1.3
1164,1194,10,-7.8,1.3
1163,1199,10,-8.5,1.3
1162,1205,10,-9.3,1.3
1161,1211,10,-10.3,1.3
1160,1217,10,-11.1,1.3
1159,1222,10,-11.9,1.3
1158,1226,10,-12.5,1.3
1157,1228,10,-12.8,1.3
1156,1228,10,-13.0,1.3
1155,1228,10,-13.0,1.3
1154,1226,10,-13.0,1.2
1153,1225,10,-12.9,1.3
1152,1223,10,-12.8,1.3
1151,1221,10,-12.7,1.3
1150,1220,11,-12.7,1.3
1149,1220,11,-12.8,1.3
1148,1219,11,-12.8,1.4
1147,1219,11,-12.9,1.4
1146,1218,12,-12.9,1.4
1145,1218,12,-13.0,1.5
1144,1217,12,-13.0,1.5
1143,1217,12,-13.1,1.5
1142,1217,12,-13.2,1.5
1141,1217,12,-13.4,1.5
1140,1218,12,-13.7,1.5
1139,1220,12,-14.0,1.4
1138,1222,12,-14.3,1.4
1137,1223,12,-14.6,1.4
1136,1224,11,-14.8,1.4
1135,1224,11,-15.0,1.4
1134,1224,11,-15.0,1.4
1133,1223,12,-15.1,1.4
1132,1222,12,-15.0,1.4
1131,1220,12,-15.0,1.5
1130,1219,13,-14.9,1.6
1129,1217,13,-14.8,1.6
1128,1215,14,-14.6,1.7
1127,1212,14,-14.5,1.7
1126,1210,14,-14.3,1.7
1125,1207,14,-14.1,1.7
1124,1205,14,-14.0,1.7
1123,1203,14,-13.8,1.7
1122,1200,14,-13.6,1.7
1121,1198,14,-13.5,1.8
1120,1196,15,-13.4,1.8
1119,1195,15,-13.3,1.9
1118,1193,15,-13.2,1.9
1117,1192,16,-13.2,1.9
1116,1191,16,-13.2,1.9
1115,1190,16,-13.2,1.9
1114,1189,16,-13.2,1.9
1113,1189,16,-13.3,1.9
1112,1188,15,-13.3,1.9
1111,1188,15,-13.4,1.9
1110,1188,15,-13.6,1.8
1109,1188,14,-13.7,1.8
1108,1189,14,-13.8,1.7
1107,1189,14,-14.0,1.7
1106,1189,14,-14.2,1.7
1105,1190,13,-14.4,1.6
1104,1191,13,-14.6,1.6
1103,1191,13,-14.8,1.6
1102,1192,13,-15.0,1.6
1101,1193,13,-15.2,1.6
1100,1194,13,-15.4,1.6
1099,1195,13,-15.6,1.6
1098,1195,13,-15.9,1.6
1097,1196,14,-16.1,1.7
1096,1197,14,-16.3,1.7
1095,1198,14,-16.5,1.7
1094,1199,14,-16.7,1.7
1093,1199,14,-16.9,1.7
1092,1200,14,-17.1,1.7
1091,1201,14,-17.3,1.7
1090,1201,14,-17.5,1.7
1089,1202,14,-17.7,1.7
1088,1202,14,-17.9,1.7
1087,1202,13,-18.0,1.6
1086,1202,13,-18.1,1.6
1085,1202,13,-18.3,1.6
1084,1202,13,-18.4,1.6
1083,1202,13,-18.5,1.6
1082,1202,13,-18.5,1.6
1081,1201,13,-18.6,1.6
1080,1201,13,-18.6,1.6
1079,1200,13,-18.7,1.6
1078,1199,13,-18.6,1.6
1077,1198,14,-18.6,1.7
1076,1196,14,-18.6,1.7
1075,1195,14,-18.5,1.7
1074,1193,14,-18.4,1.7
1073,1191,14,-18.3,1.7
1072,1188,14,-18.1,1.8
1071,1186,14,-17.9,1.8
1070,1183,14,-17.7,1.8
1069,1180,14,-17.5,1.8
1068,1177,14,-17.2,1.8
1067,1174,14,-16.9,1.7
1066,1170,14,-16.6,1.7
1065,1166,14,-16.3,1.7
1064,1163,14,-15.9,1.7
1063,1159,13,-15.5,1.6
1062,1155,13,-15.2,1.6
1061,1151,13,-14.8,1.6
1060,1147,12,-14.4,1.5
1059,1143,12,-14.0,1.5
1058,1139,12,-13.7,1.5
1057,1135,12,-13.3,1.5
1056,1131,12,-13.0,1.5
1055,1127,12,-12.6,1.5
1054,1124,12,-12.3,1.5
1053,1120,12,-12.0,1.5
1052,1117,12,-11.7,1.5
1051,1114,12,-11.5,1.5
1050,1111,12,-11.2,1.5
1049,1109,12,-11.1,1.5
1048,1106,13,-10.9,1.5
1047,1105,13,-10.8,1.6
1046,1103,13,-10.7,1.6
1045,1102,13,-10.7,1.6
1044,1101,13,-10.7,1.6
1043,1101,13,-10.8,1.6
1042,1101,13,-10.9,1.5
1041,1101,12,-11.1,1.5
1040,1102,12,-11.3,1.5
1039,1102,12,-11.5,1.5
1038,1103,12,-11.7,1.5
1037,1105,12,-12.0,1.5
1036,1106,12,-12.3,1.5
1035,1108,12,-12.6,1.5
1034,1110,12,-13.0,1.4
1033,1112,12,-13.3,1.5
1032,1114,12,-13.7,1.5
1031,1116,12,-14.1,1.5
1030,1118,12,-14.5,1.5
1029,1120,12,-14.8,1.5
1028,1122,12,-15.2,1.5
1027,1124,13,-15.6,1.5
1026,1126,13,-16.0,1.6
1025,1128,13,-16.3,1.6
1024,1130,13,-16.7,1.6
1023,1132,13,-17.0,1.6
1022,1134,13,-17.3,1.6
1021,1135,13,-17.6,1.6
1020,1136,13,-17.9,1.6
1019,1137,13,-18.1,1.6
1018,1138,13,-18.3,1.6
1017,1138,13,-18.5,1.6
1016,1139,13,-18.7,1.6
1015,1139,13,-18.8,1.5
1014,1139,13,-19.0,1.5
1013,1139,13,-19.1,1.5
1012,1139,13,-19.1,1.5
1011,1138,13,-19.2,1.6
1010,1138,13,-19.3,1.6
1009,1137,13,-19.3,1.6
1008,1136,13,-19.3,1.6
1007,1135,13,-19.3,1.6
1006,1134,13,-19.3,1.6
1005,1133,14,-19.3,1.7
1004,1132,14,-19.3,1.7
1003,1131,13,-19.2,1.6
1002,1129,13,-19.2,1.6
1001,1128,13,-19.1,1.6
1000,1126,13,-19.1,1.6
999,1125,13,-19.0,1.6
998,1123,12,-19.0,1.5
997,1122,12,-18.9,1.5
996,1120,12,-18.8,1.4
995,1119,12,-18.8,1.4
994,1118,12,-18.7,1.4
993,1116,12,-18.7,1.4
992,1115,12,-18.7,1.5
991,1114,12,-18.7,1.5
990,1113,13,-18.7,1.5
989,1113,13,-18.7,1.5
988,1112,13,-18.8,1.5
987,1112,12,-18.9,1.5
986,1112,12,-19.0,1.5
985,1113,11,-19.2,1.4
984,1113,11,-19.4,1.4
983,1115,11,-19.6,1.3
982,1116,11,-19.9,1.3
981,1118,11,-20.3,1.3
980,1119,10,-20.5,1.3
979,1119,10,-20.7,1.3
978,1118,10,-20.7,1.3
977,1116,10,-20.5,1.2
976,1113,10,-20.3,1.2
975,1109,10,-19.9,1.2
974,1104,10,-19.5,1.2
973,1100,10,-19.0,1.2
972,1096,10,-18.7,1.2
971,1093,10,-18.4,1.2
970,1091,10,-18.3,1.2
969,1091,10,-18.4,1.2
968,1092,10,-18.6,1.2
967,1093,10,-18.9,1.2
966,1094,10,-19.2,1.2
965,1095,10,-19.4,1.2
964,1096,10,-19.7,1.2
963,1097,10,-19.8,1.2
962,1096,10,-19.9,1.2
961,1094,10,-19.8,1.2
960,1091,10,-19.4,1.2
959,1085,10,-18.9,1.2
958,1077,10,-18.0,1.2
957,1066,10,-16.8,1.2
956,1054,10,-15.4,1.2
955,1043,10,-14.2,1.2
954,1035,10,-13.3,1.2
953,1030,10,-12.8,1.2
952,1027,10,-12.6,1.2
951,1027,10,-12.7,1.2
950,1028,10,-13.0,1.2
949,1030,10,-13.4,1.2
948,1033,10,-13.8,1.2
947,1036,10,-14.3,1.2
946,1040,10,-14.9,1.3
945,1044,10,-15.5,1.3
944,1047,10,-16.0,1.3
943,1050,10,-16.5,1.3
942,1051,10,-16.8,1.3
941,1052,10,-17.0,1.3
940,1051,10,-17.0,1.3
939,1050,10,-17.0,1.2
938,1049,10,-17.0,1.2
937,1048,10,-16.9,1.2
936,1047,10,-17.0,1.2
935,1046,10,-17.0,1.2
934,1046,10,-17.0,1.2
933,1044,10,-17.0,1.2
932,1042,10,-16.9,1.2
931,1039,10,-16.6,1.2
930,1035,10,-16.2,1.2
929,1030,10,-15.7,1.2
928,1025,10,-15.2,1.2
927,1019,10,-14.6,1.2
926,1014,10,-14.1,1.2
925,1009,10,-13.7,1.2
924,1006,10,-13.3,1.2
923,1002,10,-13.0,1.3
922,999,10,-12.7,1.2
921,995,10,-12.4,1.2
920,992,10,-12.1,1.2
919,988,10,-11.7,1.2
918,984,10,-11.4,1.2
917,980,10,-11.0,1.2
916,976,10,-10.6,1.2
915,972,10,-10.3,1.2
914,969,10,-10.0,1.2
913,966,10,-9.7,1.2
912,963,10,-9.5,1.2
911,961,10,-9.3,1.2
910,959,10,-9.2,1.3
909,957,10,-9.1,1.3
908,956,10,-9.1,1.3
907,955,10,-9.1,1.3
906,954,11,-9.1,1.3
905,952,11,-9.0,1.3
904,950,10,-8.9,1.3
903,948,11,-8.7,1.3
902,944,10,-8.4,1.3
901,940,10,-8.1,1.3
900,936,10,-7.6,1.3
899,931,10,-7.1,1.2
898,926,10,-6.6,1.2
897,921,10,-6.1,1.2
896,917,10,-5.8,1.2
895,914,10,-5.6,1.2
894,914,10,-5.6,1.3
893,915,10,-5.9,1.2
892,917,10,-6.2,1.3
891,918,10,-6.5,1.3
890,920,10,-6.8,1.3
889,921,10,-7.1,1.3
888,922,10,-7.3,1.3
887,922,10,-7.5,1.3
886,922,10,-7.6,1.3
885,922,10,-7.7,1.3
884,922,10,-7.8,1.3
883,921,10,-7.9,1.3
882,921,10,-7.9,1.3
881,921,10,-8.0,1.3
880,921,10,-8.2,1.3
879,921,10,-8.3,1.3
878,921,10,-8.4,1.3
877,921,10,-8.5,1.3
876,921,10,-8.6,1.3
875,921,10,-8.8,1.3
874,922,10,-9.0,1.3
873,924,10,-9.3,1.3
872,926,10,-9.8,1.3
871,930,10,-10.4,1.3
870,935,10,-11.0,1.3
869,939,10,-11.7,1.3
868,943,10,-12.3,1.3
867,947,10,-12.9,1.3
866,950,10,-13.4,1.3
865,952,10,-13.8,1.3
864,954,10,-14.2,1.3
863,956,10,-14.5,1.3
862,957,10,-14.7,1.3
861,957,10,-14.9,1.3
860,957,11,-15.0,1.3
859,956,10,-15.0,1.3
858,955,10,-14.9,1.3
857,953,10,-14.8,1.3
856,950,10,-14.6,1.3
855,947,11,-14.4,1.3
854,945,11,-14.3,1.3
853,944,11,-14.2,1.3
852,943,11,-14.3,1.3
851,943,11,-14.4,1.3
850,944,11,-14.6,1.3
849,945,11,-14.8,1.3
848,947,10,-15.2,1.3
847,949,10,-15.5,1.3
846,951,10,-15.9,1.3
845,953,10,-16.3,1.3
844,955,10,-16.7,1.3
843,957,11,-17.1,1.3
842,959,11,-17.4,1.3
841,960,11,-17.6,1.3
840,961,11,-17.8,1.3
839,961,11,-18.0,1.3
838,961,10,-18.1,1.3
837,960,10,-18.1,1.3
836,959,10,-18.1,1.2
835,957,10,-18.0,1.2
834,956,10,-18.0,1.2
833,955,10,-18.0,1.2
832,954,10,-17.9,1.2
831,953,10,-18.0,1.2
830,952,10,-18.0,1.2
829,952,10,-18.0,1.2
828,951,10,-18.0,1.2
827,950,10,-18.0,1.2
826,949,10,-18.0,1.2
825,947,10,-18.0,1.2
824,946,10,-17.9,1.2
823,944,10,-17.9,1.2
822,944,10,-17.9,1.2
821,943,10,-18.0,1.2
820,943,10,-18.0,1.2
819,942,10,-18.1,1.2
818,942,10,-18.1,1.2
817,941,10,-18.1,1.2
816,940,10,-18.1,1.2
815,939,10,-18.2,1.3
814,939,10,-18.3,1.3
813,940,10,-18.5,1.3
812,942,11,-18.8,1.3
811,944,11,-19.2,1.3
810,946,11,-19.6,1.3
809,948,11,-19.9,1.3
808,950,11,-20.3,1.3
807,950,11,-20.5,1.3
806,950,11,-20.6,1.3
805,950,11,-20.7,1.3
804,949,11,-20.7,1.3
803,948,11,-20.7,1.3
802,947,11,-20.6,1.3
801,945,11,-20.6,1.3
800,944,11,-20.5,1.3
799,942,11,-20.4,1.3
798,940,11,-20.2,1.3
797,937,10,-20.0,1.3
796,933,10,-19.6,1.3
795,928,11,-19.2,1.3
794,923,11,-18.7,1.3
793,919,11,-18.3,1.3
792,914,11,-17.8,1.3
791,910,11,-17.5,1.3
790,906,10,-17.1,1.3
789,903,10,-16.8,1.3
788,899,10,-16.5,1.2
787,896,10,-16.2,1.2
786,893,10,-15.9,1.2
785,889,10,-15.6,1.3
784,886,10,-15.4,1.3
783,884,11,-15.2,1.3
782,882,11,-15.1,1.3
781,882,11,-15.2,1.3
780,882,11,-15.3,1.3
779,883,11,-15.6,1.3
778,883,11,-15.7,1.3
777,883,11,-15.8,1.3
776,883,11,-15.9,1.3
775,881,11,-15.8,1.3
774,879,11,-15.7,1.3
773,877,11,-15.5,1.3
772,874,11,-15.3,1.3
771,871,11,-15.0,1.3
770,868,11,-14.8,1.3
769,866,11,-14.6,1.3
768,864,11,-14.5,1.3
767,863,11,-14.6,1.3
766,863,11,-14.7,1.3
765,864,11,-14.9,1.3
764,865,11,-15.2,1.3
763,867,11,-15.5,1.3
762,868,11,-15.7,1.3
761,869,11,-16.0,1.3
760,870,11,-16.2,1.3
759,872,11,-16.5,1.3
758,874,11,-16.9,1.3
757,876,11,-17.3,1.3
756,879,11,-17.8,1.3
755,881,11,-18.2,1.3
754,882,11,-18.5,1.3
753,883,11,-18.7,1.3
752,882,11,-18.7,1.3
751,881,11,-18.6,1.3
750,879,11,-18.5,1.3
749,876,11,-18.3,1.3
748,874,11,-18.1,1.3
747,872,11,-18.1,1.3
746,871,11,-18.0,1.3
745,871,11,-18.1,1.3
744,871,11,-18.2,1.3
743,871,11,-18.3,1.3
742,870,11,-18.4,1.3
741,869,11,-18.4,1.3
740,868,11,-18.4,1.3
739,867,10,-18.4,1.3
738,866,10,-18.3,1.3
737,864,10,-18.2,1.3
736,862,10,-18.1,1.3
735,860,10,-18.0,1.3
734,857,10,-17.7,1.3
733,853,10,-17.3,1.3
732,848,11,-16.8,1.3
731,842,10,-16.2,1.3
730,835,11,-15.6,1.3
729,829,10,-14.9,1.3
728,824,10,-14.4,1.3
727,819,10,-13.9,1.3
726,815,10,-13.5,1.3
725,812,10,-13.3,1.3
724,809,11,-13.1,1.3
723,808,11,-13.0,1.3
722,806,11,-12.9,1.3
721,805,11,-12.9,1.3
720,803,11,-12.8,1.3
719,802,11,-12.7,1.3
718,800,11,-12.7,1.3
717,799,11,-12.6,1.3
716,797,11,-12.6,1.3
715,797,11,-12.6,1.3
714,797,11,-12.7,1.3
713,797,11,-12.9,1.3
712,798,11,-13.1,1.3
711,799,11,-13.3,1.3
710,800,11,-13.6,1.3
709,801,11,-13.9,1.3
708,802,11,-14.1,1.3
707,803,11,-14.3,1.3
706,804,11,-14.6,1.3
705,805,11,-14.8,1.3
704,806,11,-15.0,1.3
703,807,11,-15.3,1.3
702,808,11,-15.5,1.3
701,808,11,-15.7,1.3
700,809,11,-15.9,1.3
699,809,11,-16.0,1.3
698,808,11,-16.0,1.3
697,807,11,-16.0,1.3
696,806,11,-16.0,1.3
695,805,11,-16.0,1.3
694,805,11,-16.1,1.3
693,804,11,-16.1,1.3
692,803,11,-16.1,1.3
691,802,11,-16.1,1.3
690,800,11,-15.9,1.3
689,797,11,-15.8,1.3
688,795,11,-15.6,1.3
687,792,11,-15.3,1.3
686,788,11,-15.1,1.3
685,785,11,-14.7,1.3
684,781,11,-14.4,1.3
683,778,11,-14.1,1.3
682,774,11,-13.8,1.3
681,771,11,-13.5,1.3
680,767,11,-13.2,1.3
679,764,11,-12.9,1.3
678,761,11,-12.7,1.3
677,758,11,-12.4,1.3
676,754,11,-12.1,1.3
675,750,11,-11.7,1.3
674,745,11,-11.1,1.3
673,739,11,-10.5,1.3
672,732,11,-9.8,1.4
671,725,11,-9.0,1.4
670,718,11,-8.3,1.4
669,712,11,-7.7,1.4
668,707,11,-7.2,1.4
667,703,11,-6.8,1.4
666,699,11,-6.5,1.4
665,696,11,-6.2,1.4
664,694,11,-6.0,1.4
663,692,11,-5.9,1.4
662,689,11,-5.7,1.4
661,688,11,-5.6,1.4
660,686,11,-5.5,1.4
659,684,11,-5.5,1.4
658,683,11,-5.4,1.4
657,681,11,-5.3,1.3
656,680,11,-5.3,1.3
655,678,11,-5.1,1.3
654,675,11,-4.9,1.3
653,672,11,-4.6,1.3
652,668,11,-4.2,1.3
651,663,11,-3.8,1.3
650,659,11,-3.4,1.3
649,654,10,-2.9,1.3
648,650,10,-2.5,1.3
647,645,11,-2.1,1.3
646,641,11,-1.7,1.3
645,637,11,-1.3,1.3
644,633,11,-0.9,1.3
643,630,11,-0.7,1.3
642,628,11,-0.5,1.3
641,627,11,-0.5,1.3
640,626,11,-0.5,1.3
639,625,11,-0.5,1.3
638,625,11,-0.6,1.3
637,625,10,-0.8,1.3
636,625,10,-0.9,1.3
635,625,10,-1.0,1.3
634,625,10,-1.1,1.3
633,625,10,-1.2,1.3
632,623,10,-1.1,1.3
631,621,10,-1.0,1.3
630,618,10,-0.7,1.3
629,614,10,-0.4,1.2
628,610,10,-0.0,1.2
627,606,10,0.4,1.2
626,601,10,0.8,1.2
625,597,10,1.3,1.2
624,592,10,1.8,1.2
623,588,10,2.2,1.2
622,584,10,2.5,1.2
621,582,10,2.7,1.2
620,580,10,2.8,1.2
619,580,10,2.7,1.2
618,580,10,2.6,1.2
617,581,10,2.3,1.2
616,582,10,2.0,1.2
615,583,10,1.8,1.2
614,585,10,1.5,1.2
613,586,10,1.2,1.3
612,587,10,1.0,1.3
611,587,10,0.8,1.3
610,587,10,0.7,1.3
609,587,10,0.6,1.3
608,587,10,0.5,1.3
607,587,10,0.3,1.2
606,587,10,0.2,1.3
605,588,10,-0.0,1.3
604,589,10,-0.2,1.3
603,589,10,-0.4,1.3
602,590,10,-0.6,1.3
601,590,10,-0.7,1.3
600,590,10,-0.9,1.3
599,591,10,-1.1,1.3
598,592,10,-1.4,1.3
597,595,10,-1.8,1.3
596,599,10,-2.4,1.3
595,603,10,-3.0,1.3
594,607,10,-3.7,1.3
593,612,11,-4.4,1.3
592,616,11,-5.0,1.3
591,619,11,-5.6,1.3
590,623,11,-6.1,1.3
589,626,11,-6.6,1.3
588,628,11,-7.1,1.3
587,631,11,-7.6,1.3
586,635,11,-8.1,1.3
585,638,11,-8.6,1.3
584,642,11,-9.2,1.3
583,645,11,-9.8,1.3
582,649,11,-10.3,1.3
581,653,11,-10.9,1.3
580,656,11,-11.5,1.3
579,660,11,-12.0,1.3
578,662,11,-12.5,1.3
577,664,11,-12.8,1.3
576,665,11,-13.0,1.3
575,665,11,-13.1,1.3
574,663,10,-13.0,1.3
573,659,10,-12.7,1.3
572,655,10,-12.3,1.3
571,651,10,-11.9,1.3
570,646,10,-11.5,1.3
569,643,10,-11.1,1.3
568,640,10,-10.9,1.3
567,637,10,-10.7,1.3
566,635,10,-10.6,1.3
565,633,10,-10.4,1.3
564,631,10,-10.3,1.3
563,628,10,-10.0,1.3
562,624,10,-9.7,1.3
561,620,10,-9.3,1.3
560,615,10,-8.8,1.3
559,610,10,-8.3,1.3
558,605,10,-7.8,1.3
557,599,10,-7.2,1.3
556,594,10,-6.7,1.3
555,589,10,-6.1,1.3
554,583,10,-5.6,1.3
553,578,10,-5.1,1.3
552,574,10,-4.7,1.3
551,570,10,-4.4,1.3
550,568,10,-4.1,1.3
549,566,10,-4.0,1.3
548,564,10,-3.9,1.3
547,561,10,-3.7,1.3
546,558,10,-3.4,1.3
545,555,10,-3.1,1.3
544,551,10,-2.7,1.3
543,546,10,-2.3,1.3
542,542,10,-1.9,1.3
541,538,10,-1.6,1.3
540,534,10,-1.2,1.3
539,531,10,-1.0,1.3
538,529,10,-0.8,1.3
537,527,10,-0.7,1.2
536,526,10,-0.7,1.2
535,526,10,-0.8,1.2
534,526,10,-0.9,1.2
533,526,10,-1.0,1.2
532,525,10,-1.0,1.2
531,524,10,-1.0,1.2
530,522,10,-0.8,1.3
529,518,10,-0.5,1.3
528,514,10,-0.1,1.3
527,509,10,0.3,1.3
526,504,10,0.8,1.3
525,500,10,1.3,1.3
524,496,10,1.6,1.3
523,493,10,1.9,1.3
522,491,10,2.0,1.3
521,490,10,2.0,1.3
520,489,10,2.0,1.3
519,488,10,2.0,1.3
518,486,10,2.1,1.3
517,484,10,2.3,1.2
516,482,10,2.5,1.2
515,478,10,2.7,1.2
514,475,10,3.1,1.2
513,471,10,3.4,1.2
512,468,10,3.7,1.2
511,465,10,3.9,1.2
510,463,10,4.1,1.2
509,460,10,4.3,1.2
508,457,10,4.6,1.2
507,454,10,4.9,1.2
506,450,10,5.2,1.2
505,446,10,5.5,1.2
504,443,10,5.8,1.2
503,439,10,6.2,1.2
502,435,10,6.6,1.2
501,432,10,6.9,1.2
500,429,10,7.0,1.2
499,427,10,7.2,1.2
498,425,10,7.3,1.2
497,423,10,7.5,1.2
496,420,10,7.8,1.2
495,416,10,8.1,1.2
494,411,10,8.6,1.2
493,406,10,9.1,1.2
492,401,10,9.6,1.2
491,397,10,10.0,1.2
490,393,10,10.3,1.2
489,392,10,10.5,1.2
488,391,10,10.4,1.2
487,392,10,10.1,1.2
486,393,10,9.9,1.2
485,394,10,9.6,1.2
484,395,10,9.5,1.2
483,394,10,9.4,1.2
482,393,10,9.5,1.2
481,392,10,9.5,1.2
480,391,10,9.4,1.2
479,391,10,9.3,1.2
478,390,10,9.3,1.2
477,388,10,9.4,1.2
476,386,10,9.6,1.2
475,383,10,9.9,1.2
474,380,10,10.1,1.2
473,377,10,10.3,1.2
472,375,10,10.5,1.2
471,373,10,10.6,1.2
470,371,10,10.7,1.2
469,370,10,10.8,1.2
468,369,9,10.8,1.2
467,368,9,10.7,1.2
466,368,9,10.6,1.2
465,368,9,10.4,1.2
464,368,9,10.3,1.2
463,368,9,10.3,1.2
462,367,10,10.2,1.2
461,366,10,10.2,1.2
460,365,10,10.2,1.2
459,364,10,10.3,1.2
458,363,10,10.3,1.2
457,361,10,10.4,1.2
456,360,10,10.4,1.2
455,358,10,10.5,1.2
454,357,10,10.5,1.2
453,356,10,10.5,1.2
452,356,10,10.4,1.2
451,355,10,10.4,1.2
450,355,10,10.3,1.2
449,355,10,10.2,1.2
448,354,10,10.2,1.2
447,353,10,10.2,1.2
446,352,10,10.2,1.2
445,351,10,10.1,1.2
444,350,10,10.1,1.2
443,349,10,10.2,1.2
442,348,10,10.2,1.2
441,346,10,10.3,1.2
440,345,10,10.4,1.2
439,343,10,10.4,1.2
438,342,9,10.5,1.2
437,341,9,10.5,1.2
436,341,9,10.4,1.2
435,341,10,10.2,1.2
434,341,10,10.1,1.2
433,341,10,10.0,1.2
432,340,10,10.0,1.2
431,339,10,10.0,1.2
430,336,10,10.2,1.2
429,334,10,10.4,1.2
428,331,10,10.6,1.2
427,328,10,10.9,1.2
426,325,10,11.2,1.2
425,321,9,11.5,1.2
424,317,9,11.9,1.2
423,313,9,12.3,1.2
422,309,9,12.6,1.2
421,306,9,12.9,1.2
420,303,10,13.1,1.2
419,301,10,13.3,1.2
418,299,10,13.4,1.2
417,298,10,13.4,1.2
416,298,10,13.3,1.2
415,299,10,13.1,1.2
414,300,10,12.8,1.2
413,302,9,12.4,1.2
412,304,10,12.0,1.2
411,306,10,11.7,1.2
410,308,9,11.3,1.2
409,309,10,11.0,1.2
408,310,9,10.8,1.2
407,311,10,10.6,1.2
406,310,10,10.5,1.2
405,309,10,10.5,1.2
404,308,10,10.6,1.2
403,307,10,10.6,1.2
402,307,10,10.5,1.2
401,307,10,10.3,1.2
400,309,10,10.0,1.2
399,311,10,9.6,1.2
398,313,10,9.2,1.2
397,315,10,8.9,1.2
396,316,10,8.6,1.2
395,317,10,8.3,1.2
394,318,10,8.1,1.2
393,320,10,7.8,1.2
392,321,10,7.5,1.2
391,323,10,7.1,1.2
390,325,10,6.8,1.2
389,326,10,6.5,1.2
388,327,10,6.3,1.2
387,326,10,6.2,1.2
386,325,10,6.3,1.2
385,323,10,6.3,1.2
384,322,10,6.4,1.2
383,321,10,6.4,1.2
382,321,9,6.3,1.2
381,321,10,6.1,1.2
380,323,10,5.8,1.2
379,324,10,5.5,1.2
378,326,10,5.2,1.2
377,327,10,4.9,1.2
376,329,10,4.5,1.2
375,330,10,4.2,1.2
374,332,10,4.0,1.2
373,333,10,3.7,1.2
372,334,10,3.5,1.2
371,334,10,3.2,1.2
370,335,10,3.1,1.2
369,335,10,2.9,1.2
368,335,10,2.8,1.2
367,335,10,2.7,1.2
366,335,10,2.6,1.2
365,334,10,2.5,1.2
364,334,10,2.4,1.2
363,335,10,2.2,1.2
362,336,10,2.0,1.2
361,338,10,1.6,1.2
360,340,10,1.2,1.2
359,343,10,0.8,1.2
358,345,10,0.3,1.2
357,347,10,-0.1,1.2
356,349,10,-0.4,1.2
355,351,10,-0.7,1.2
354,351,10,-0.9,1.2
353,352,10,-1.1,1.2
352,353,10,-1.3,1.2
351,354,10,-1.6,1.2
350,355,10,-1.9,1.2
349,357,10,-2.3,1.2
348,360,10,-2.8,1.2
347,363,10,-3.2,1.2
346,365,10,-3.6,1.2
345,366,10,-3.8,1.2
344,366,10,-3.9,1.2
343,364,10,-3.8,1.2
342,362,10,-3.6,1.2
341,360,10,-3.5,1.2
340,358,10,-3.5,1.2
339,357,10,-3.5,1.2
338,357,10,-3.6,1.2
337,357,10,-3.7,1.2
336,357,10,-3.8,1.2
335,356,10,-3.8,1.2
334,355,10,-3.7,1.2
333,352,10,-3.5,1.2
332,348,10,-3.2,1.2
331,345,10,-2.9,1.2
330,341,10,-2.5,1.2
329,337,10,-2.1,1.2
328,333,10,-1.8,1.2
327,331,10,-1.6,1.2
326,330,10,-1.6,1.2
325,329,10,-1.7,1.2
324,329,10,-1.8,1.2
323,330,10,-2.0,1.2
322,330,10,-2.1,1.2
321,328,10,-2.1,1.2
320,326,10,-1.9,1.2
319,324,10,-1.7,1.2
318,320,10,-1.3,1.2
317,315,10,-0.9,1.2
316,311,10,-0.5,1.2
315,306,10,-0.0,1.2
314,302,10,0.4,1.2
313,298,10,0.7,1.2
312,295,10,1.1,1.2
311,291,10,1.4,1.2
310,287,10,1.8,1.2
309,282,10,2.2,1.2
308,278,10,2.6,1.2
307,274,10,3.0,1.2
306,270,10,3.3,1.2
305,267,10,3.6,1.2
304,264,10,3.9,1.2
303,261,10,4.2,1.2
302,257,10,4.5,1.2
301,254,10,4.7,1.2
300,252,10,4.9,1.2
299,250,10,5.1,1.2
298,248,10,5.2,1.2
297,247,10,5.2,1.2
296,245,10,5.3,1.2
295,244,10,5.4,1.2
294,242,10,5.5,1.2
293,239,10,5.7,1.2
292,236,10,5.9,1.2
291,233,10,6.2,1.2
290,229,10,6.6,1.2
289,225,10,7.0,1.2
288,221,10,7.3,1.2
287,217,10,7.7,1.2
286,214,10,8.0,1.2
285,210,10,8.4,1.2
284,206,10,8.8,1.2
283,201,10,9.2,1.2
282,196,10,9.7,1.2
281,192,10,10.2,1.2
280,187,10,10.7,1.2
279,183,10,11.1,1.2
278,179,10,11.4,1.2
277,177,10,11.5,1.2
276,176,10,11.5,1.2
275,176,10,11.4,1.2
274,176,10,11.3,1.2
273,176,10,11.2,1.2
272,175,10,11.2,1.2
271,173,10,11.3,1.2
270,171,10,11.4,1.2
269,168,10,11.6,1.2
268,166,10,11.9,1.2
267,163,10,12.1,1.2
266,159,10,12.4,1.2
265,156,10,12.7,1.2
264,153,9,13.0,1.2
263,150,9,13.2,1.2
262,147,9,13.5,1.2
261,144,9,13.8,1.2
260,141,9,14.0,1.2
259,138,9,14.3,1.2
258,135,9,14.5,1.2
257,132,9,14.8,1.2
256,129,9,15.1,1.2
255,125,9,15.4,1.2
254,122,9,15.7,1.2
253,118,9,16.1,1.2
252,115,9,16.3,1.2
251,112,9,16.6,1.2
250,110,9,16.7,1.2
249,108,9,16.8,1.2
248,107,9,16.8,1.2
247,107,9,16.6,1.2
246,108,9,16.5,1.2
245,108,9,16.3,1.2
244,108,9,16.1,1.2
243,108,9,16.1,1.2
242,107,9,16.1,1.2
241,105,9,16.2,1.2
240,103,9,16.3,1.2
239,101,9,16.5,1.2
238,99,9,16.5,1.2
237,98,9,16.6,1.2
236,97,9,16.6,1.2
235,96,9,16.6,1.2
234,96,9,16.5,1.2
233,97,9,16.2,1.2
232,100,9,15.8,1.2
231,103,9,15.2,1.2
230,107,9,14.6,1.2
229,111,9,14.0,1.2
228,115,9,13.3,1.2
227,119,9,12.7,1.2
226,123,9,12.1,1.2
225,127,10,11.5,1.2
224,131,10,10.9,1.2
223,135,10,10.2,1.2
222,140,10,9.5,1.2
221,145,10,8.8,1.2
220,149,10,8.0,1.2
219,154,10,7.4,1.2
218,157,10,6.9,1.2
217,159,10,6.5,1.2
216,160,10,6.2,1.2
215,161,10,6.0,1.2
214,162,10,5.8,1.2
213,163,10,5.5,1.2
212,165,10,5.2,1.2
211,167,10,4.7,1.2
210,170,10,4.3,1.2
209,173,10,3.7,1.2
208,176,10,3.3,1.2
207,178,10,2.9,1.2
206,180,10,2.6,1.2
205,180,10,2.4,1.2
204,180,10,2.2,1.2
203,180,10,2.2,1.2
202,179,10,2.1,1.2
201,178,10,2.1,1.2
200,177,10,2.2,1.2
199,175,10,2.3,1.2
198,172,10,2.5,1.2
197,169,10,2.8,1.2
196,166,10,3.0,1.2
195,163,9,3.3,1.2
194,161,9,3.5,1.2
193,159,10,3.6,1.2
192,158,10,3.5,1.2
191,159,10,3.3,1.2
190,161,10,2.9,1.2
189,165,10,2.4,1.2
188,168,10,1.9,1.2
187,171,10,1.4,1.2
186,174,10,0.9,1.2
185,177,10,0.4,1.2
184,179,10,-0.1,1.2
183,182,10,-0.5,1.2
182,184,10,-0.9,1.2
181,185,10,-1.1,1.2
180,185,10,-1.2,1.2
179,183,10,-1.1,1.2
178,181,10,-0.9,1.2
177,178,10,-0.7,1.2
176,175,10,-0.5,1.2
175,174,10,-0.5,1.2
174,174,10,-0.6,1.2
173,176,10,-1.0,1.2
172,179,10,-1.5,1.2
171,184,10,-2.2,1.2
170,189,10,-3.0,1.2
169,195,10,-3.8,1.2
168,200,10,-4.6,1.2
167,205,10,-5.3,1.2
166,209,10,-6.0,1.2
165,214,10,-6.6,1.2
164,218,10,-7.2,1.2
163,221,10,-7.8,1.2
162,224,10,-8.3,1.2
161,227,10,-8.7,1.2
160,228,10,-9.0,1.2
159,227,10,-9.0,1.2
158,225,10,-8.9,1.2
157,221,10,-8.5,1.2
156,215,10,-7.9,1.2
155,207,10,-7.0,1.2
154,198,10,-6.0,1.2
153,189,10,-5.0,1.2
152,180,10,-4.0,1.2
151,173,10,-3.3,1.2
150,167,10,-2.7,1.2
149,163,10,-2.3,1.2
148,161,10,-2.1,1.2
147,159,10,-2.0,1.2
146,157,10,-1.9,1.2
145,156,10,-1.8,1.2
144,153,10,-1.6,1.2
143,150,10,-1.3,1.2
142,145,10,-0.8,1.2
141,139,10,-0.3,1.2
140,133,10,0.4,1.2
139,127,10,1.1,1.2
138,121,10,1.6,1.2
137,117,10,2.1,1.2
136,113,10,2.4,1.2
135,110,10,2.7,1.2
134,107,10,2.8,1.2
133,106,10,2.9,1.2
132,105,9,2.9,1.2
131,104,9,2.9,1.2
130,104,9,2.7,1.2
129,105,9,2.6,1.2
128,104,9,2.5,1.2
127,104,9,2.5,1.2
126,102,9,2.5,1.2
125,100,9,2.7,1.2
124,98,9,2.8,1.2
123,96,9,2.9,1.2
122,96,10,2.9,1.2
121,96,10,2.7,1.2
120,98,9,2.4,1.2
119,100,9,1.9,1.2
118,104,9,1.4,1.2
117,108,10,0.7,1.2
116,112,10,0.0,1.2
115,117,9,-0.6,1.2
114,121,10,-1.3,1.2
113,124,9,-1.8,1.2
112,127,10,-2.2,1.2
111,128,10,-2.5,1.2
110,129,10,-2.7,1.2
109,129,10,-2.8,1.2
108,128,10,-2.9,1.2
107,127,10,-2.8,1.2
106,126,10,-2.8,1.2
105,125,10,-2.8,1.2
104,124,10,-2.9,1.2
103,124,10,-2.9,1.2
102,123,10,-3.0,1.2
101,124,10,-3.2,1.2
100,124,10,-3.4,1.2
99,125,10,-3.6,1.2
98,126,10,-3.8,1.2
97,127,10,-4.0,1.2
96,127,10,-4.2,1.2
95,127,10,-4.3,1.2
94,126,10,-4.3,1.2
93,125,10,-4.3,1.2
92,125,10,-4.4,1.2
91,124,10,-4.4,1.2
90,125,9,-4.6,1.2
89,126,9,-4.9,1.2
88,127,9,-5.1,1.2
87,128,9,-5.4,1.2
86,129,9,-5.6,1.2
85,128,9,-5.6,1.2
84,127,9,-5.6,1.2
83,125,9,-5.5,1.2
82,124,9,-5.5,1.2
81,123,9,-5.5,1.2
80,124,9,-5.7,1.2
79,125,9,-6.0,1.2
78,127,9,-6.3,1.2
77,129,9,-6.7,1.2
76,130,9,-7.0,1.2
75,130,10,-7.1,1.2
74,130,10,-7.1,1.2
73,128,10,-7.0,1.2
72,125,10,-6.8,1.2
71,121,10,-6.5,1.2
70,118,10,-6.2,1.2
69,116,10,-6.0,1.2
68,114,10,-6.0,1.2
67,114,10,-6.1,1.2
66,115,10,-6.3,1.2
65,116,9,-6.5,1.2
64,117,10,-6.7,1.2
63,116,9,-6.8,1.2
62,115,9,-6.8,1.2
61,113,9,-6.7,1.2
60,110,9,-6.4,1.2
59,107,9,-6.1,1.2
58,103,9,-5.8,1.2
57,101,9,-5.6,1.2
56,99,10,-5.5,1.2
55,99,9,-5.6,1.2
54,98,9,-5.7,1.2
53,99,10,-5.8,1.2
52,98,10,-5.9,1.2
51,97,10,-5.9,1.2
50,96,10,-5.9,1.2
49,95,10,-5.9,1.2
48,95,10,-6.0,1.2
47,96,10,-6.3,1.2
46,99,10,-6.7,1.2
45,102,9,-7.2,1.2
44,106,10,-7.8,1.2
43,110,10,-8.4,1.2
42,113,10,-8.9,1.2
41,116,10,-9.4,1.2
40,118,10,-9.7,1.2
39,119,10,-10.0,1.2
38,119,9,-10.2,1.2
37,120,10,-10.4,1.2
36,121,10,-10.7,1.2
35,123,10,-11.0,1.2
34,126,10,-11.5,1.2
33,129,10,-11.9,1.2
32,132,10,-12.4,1.2
31,135,10,-12.9,1.2
30,137,10,-13.4,1.2
29,140,10,-13.8,1.2
28,141,9,-14.1,1.2
27,143,10,-14.5,1.2
26,146,10,-14.9,1.2
25,149,10,-15.4,1.2
24,153,10,-16.0,1.2
23,156,10,-16.5,1.2
22,160,10,-17.1,1.2
21,162,10,-17.5,1.2
20,163,10,-17.8,1.2
19,164,10,-17.9,1.2
18,163,10,-18.0,1.2
17,162,10,-18.0,1.2
16,161,10,-17.9,1.2
15,160,10,-17.9,1.3
14,160,10,-18.0,1.3
13,161,11,-18.3,1.3
12,163,11,-18.6,1.3
11,166,11,-19.1,1.3
10,170,11,-19.7,1.3
9,174,11,-20.3,1.3
8,178,11,-20.9,1.3
7,181,11,-21.5,1.3
6,185,11,-22.0,1.3
5,188,11,-22.5,1.3
4,190,11,-22.9,1.3
3,193,11,-23.3,1.4
2,195,11,-23.8,1.4
1,197,11,-24.1,1.4
0,199,11,-24.5,1.4
