# Supplementary material for: Absolute dating of the European Neolithic using the 5259 BC rapid 14C excursion
Source: Nat Commun. 2024 May 20;15:4263. doi: 10.1038/s41467-024-48402-1 (PMC11106086; doi:10.1038/s41467-024-48402-1)
Supplement: Supplementary file 5 — Supplementary Data 3 [file 41467_2024_48402_MOESM5_ESM.zip › Supplementary_Data_3_Dispilio5259/Supplementary_Data_3/Sup_Data_3_Rcode_Figures_3_5_Dispilio5259.Rmd]

---
title: "Supplementary Data 3 - Code for Figures 3 and 5"
subtitle: "for 'Absolute dating of the European Neolithic using the 5259 BC rapid 14C excursion'" 
authors: Maczkowski, Francuz, Pearson, Giagkoulis, Bolliger, Szidat, Wacker, Kotsakis & Hafner, 2024
date: "2023-10-04"
doi: 10.5281/zenodo.8407222
output:
  
  pdf_document: default
  html_document: default
---

### This file of Supplementary Data 3 for the paper "Absolute dating of the European Neolithic using the 5259 BC rapid 14C excursion" contains the R code for reproducing the graphs in Figures 3 and 5. 
# The OxCal CQL code with which the data for Figure 5 were generated ('cal_dens....csv' files) in OxCal is at the end of # this document intended to be used in OxCal.

```{r setup, include=FALSE}
knitr::opts_chunk$set(echo = TRUE)
```


```{r}
library(ggplot2)
library(RColorBrewer)
library(grid)
library(gridExtra)
```


### FIGURE 3, panel A #############################

```{r} 
read.csv("D14C_DispBrehm5259.csv", stringsAsFactors = T) -> dispD14C.plot
read.csv("IntCal20_D14C-5259.csv") ->intcal
```

```{r} 
levels(dispD14C.plot$Data)
dispD14C.plot$Data <- factor(dispD14C.plot$Data, level = c("DISP-10070 (LARA)", "DISP-10206 (LARA)",  "DISP-10063 (LARA)", "DISP-10611 (LARA)",
 "DISP-10611 (ETH)", "SibLarch (ETH)", "Bristlecone (ETH)", "IriOak (ETH)", "IriOak (BRAMS)"))

aes(x = BC, y = D14C, group = Data, color = Data)
ggplot(dispD14C.plot)+
  geom_line(aes(y = IntCal_d14C, x = BC_IntCal), linetype = "dotted", data = intcal)+
  geom_ribbon(alpha=0.08,aes(ymin = IntCal_d14C-IntCal_d14C_sig, ymax = IntCal_d14C+IntCal_d14C_sig, x = BC_IntCal), data = intcal)+
  geom_pointrange(aes(x = BC, y = D14C, group = Data, color = Data, ymin = D14C-sig,ymax = D14C+sig),shape = 20, size=0.15, fatten = 5)+
  geom_point(aes(x = BC, y = D14C, group = Data, shape = Data, color = Data, size = Data))+
  scale_shape_manual(values = c(17, 17, 17, 17, 18, 18, 18, 18, 4))+
  scale_size_manual(values=c(3.5,3.5,3.5,3.5,4,2.6,2.6,2.6,3))+
  scale_x_reverse(expand = c(0,0), breaks = seq(from = 5280, to = 5220, by = -20))+
  scale_y_continuous(breaks = c(75, 85, 95, 105, 115, 125))+
  theme_bw() + theme(
    panel.background = element_rect(fill = NA),
    panel.grid.major = element_line(colour = "grey85", linetype = "dashed"),
    panel.grid.minor = element_line(colour = "grey100", linetype = "dashed"),
  )+
  labs(x = "years BC", y = expression(paste(Delta^14, C)))+
  scale_color_manual(values = c("#66C2A5", "#FC8D62", "#8DA0CB", "#FFD92F", "#A6D854","#E78AC3", "#E5C494", "#B3B3B3","#BC80BD"))

read.csv("IntCal20_D14C-Inset.csv") -> intcal.ins 
read.csv("D14C_DispBrehm_Inset.csv", stringsAsFactors = T) -> dispD14C.ins

```

### FIGURE 3-inset ###############################

```{r}


levels(dispD14C.ins$Data)
dispD14C.ins$Data <- factor(dispD14C.ins$Data, level = c("DISP-10070 (LARA)", "DISP-10206 (LARA)",  "DISP-10063 (LARA)", "DISP-10611 (LARA)",
                                                         "DISP-10611 (ETH)", "SibLarch (ETH)", "Bristlecone (ETH)", "IriOak (ETH)", "IriOak (BRAMS)"))

aes(x = BC, y = D14C, group = Data, color = Data)
ggplot(dispD14C.ins)+
  geom_line(aes(y = IntCal_d14C, x = BC_IntCal), linetype = "dotted", data = intcal.ins )+
  geom_ribbon(alpha=0.1,aes(ymin = IntCal_d14C-IntCal_d14C_sig, ymax = IntCal_d14C+IntCal_d14C_sig, x = BC_IntCal), data = intcal.ins )+
  geom_pointrange(aes(x = BC, y = D14C, group = Data, color = Data, ymin = D14C-sig,ymax = D14C+sig),shape = 20, size=0.9, fatten = 4)+
  geom_point(aes(x = BC, y = D14C, group = Data, shape = Data, color = Data, size = Data))+
  scale_shape_manual(values = c(17, 17, 17, 18, 18, 18, 18, 18, 4))+
  scale_size_manual(values=c(7,7,7,7.2,6.2,6.2,6.2,6.2, 6.2))+
  scale_x_reverse(expand = c(0,0), breaks = seq(from = 5265, to = 5245, by = -5))+
  scale_y_continuous(breaks = c(75, 80, 85, 90, 95, 100, 105, 110, 115, 120))+
  ##ylim(79, 120) +
  theme_bw() + theme(
    panel.background = element_rect(fill = NA),
    panel.grid.major = element_line(colour = "grey85", linetype = "dashed"),
    panel.grid.minor = element_line(colour = "grey100", linetype = "dashed"),
  )+
  labs(x = "years BC", y = expression(paste(Delta^14, C)))+
  scale_color_manual(values = c("#66C2A5", "#FC8D62", "#8DA0CB", "#FFD92F", "#A6D854","#E78AC3", "#E5C494", "#B3B3B3","#BC80BD"))

```

### FIGURE 3, panels B & C ###################### 


#### B

```{r}

read.csv("chisqDisp_b.csv") -> chisqDisp_b

levels(chisqDisp_b$wood_sample)
chisqDisp_b$wood_sample <- factor(chisqDisp_b$wood_sample, level = c(  "DISP-10070_LARA", "DISP-10063_LARA"))

ggplot(chisqDisp_b, aes(x = BC, y = chi_sq, group = wood_sample, color = wood_sample)) +
  #geom_point(size=3.3)+
  geom_hline(yintercept=9.488, linetype="dashed", color = "red", linewidth = 0.7)+ 
  geom_point(aes(x = BC, y = chi_sq, group = wood_sample, shape = wood_sample, color = wood_sample, size = wood_sample))+
  scale_shape_manual(values = c(17, 17))+
  scale_size_manual(values=c(8.8,8.8))+
  scale_x_reverse(expand = c(0,0.5), breaks = seq(from = 5250, to = 5140, by = -2))+
  theme_bw() + theme(
    panel.background = element_rect(fill = NA),
    panel.grid.major = element_line(colour = "grey80", linetype = "dashed"),
    panel.grid.minor = element_line(colour = "grey100", linetype = "dashed"),
  )+
  labs(x = "years BC", y = expression(paste(chi^2)))+
  scale_colour_manual(values = c("#66C2A5","#8DA0CB"))


```

#### C

```{r}

read.csv("chisqDisp_c.csv") -> chisqDisp_c

levels(chisqDisp_c$wood_sample)
chisqDisp_c$wood_sample <- factor(chisqDisp_c$wood_sample, level = c( "DISP-10206_LARA", "DISP-10611_LARA",  "DISP-10611_ETH"))

ggplot(chisqDisp_c, aes(x = BC, y = chi_sq, group = wood_sample, color = wood_sample)) +
  #geom_point(size=3.3)+
  geom_hline(yintercept=15.507, linetype="dashed", color = "red", linewidth = 0.7)+ 
  geom_point(aes(x = BC, y = chi_sq, group = wood_sample, shape = wood_sample, color = wood_sample, size = wood_sample))+
  scale_shape_manual(values = c(17, 17, 18))+
  scale_size_manual(values=c(8.8,8.8,9))+
  scale_x_reverse(expand = c(0,0.5), breaks = seq(from = 5251, to = 5141, by = -2))+
  theme_bw() + theme(
    panel.background = element_rect(fill = NA),
    panel.grid.major = element_line(colour = "grey80", linetype = "dashed"),
    panel.grid.minor = element_line(colour = "grey100", linetype = "dashed"),
  )+
  labs(x = "years BC", y = expression(paste(chi^2)))+
  scale_colour_manual(values = c("#FC8D62","#FFD92F", "#A6D854"))
```


### FIGURE 5 ##################################  


## IMPORTANT NOTE: in the code below -1.5 is added to the values of the years (column "BC"), since the data is the "Raw data" output from OxCal (files "cal_dens_-....csv").   
# This is done to adjust for the format used in OxCal's "Raw data" output, called Gregorian fractional or OxCal internal which
# includes the year 0 and represents mid-point years,
# where 1.5 is the middle of 1 AD, 0.5 is the middle 1 BC, -0.5 is the middle of 2 BC, -1.5 is the middle of 3 BC, etc.,
# thus:
# -5151.5 is the middle of 5153 BC,
# -5153.5 is the middle of 5155 BC,
# -5236.5 is the middle of 5238 BC.
## In the OxCal software this conversion from Gregorian fractional to AD/BC time scale is automatic in the plots.
## -->> OxCal wiggle-matching CQL code used for the generation of "cal_dens-....csv" files available at the bottom of this file (!!!to be used in OxCal!!!)

```{r}

cal_dens_10611ETH <- read.csv("cal_dens-10611eth.csv", header = T)
cal_dens_10070 <- read.csv("cal_dens-10070.csv", header = T) 
cal_dens_10611LAR <- read.csv("cal_dens-10611lar.csv", header = T)
cal_dens_10206 <- read.csv("cal_dens-10206.csv", header = T)
cal_dens_10063 <- read.csv("cal_dens-10063.csv", header = T)

time_window <- c(-5290, -5140)
plot_parameters <- ggplot() + xlim(min(time_window), max(time_window)) + theme_minimal() + theme(legend.position="bottom")
custom.col <- c("#7cae00", "#00bfc4")


### DISP-10611 (ETH) ###  

mod.date1 <- plot_parameters +
  geom_ribbon (data = cal_dens_10611ETH,aes(x = BC-1.5, ymax = prob_dens, ymin = 0, fill = sample_Curve, colour =sample_Curve), alpha = .5) +
  geom_line(data = cal_dens_10611ETH,
            aes(x = BC-1.5, y=prob_dens, color = sample_Curve), alpha = .5) +
  ylim(0.0, 1.0) +
  labs(fill = "", colour = "") +
  ylab("Probability density") +
  xlab("years BC") +
  scale_fill_manual(values = custom.col) +
  scale_colour_manual(values=custom.col)+
  theme(panel.border = element_rect(colour = "black", fill=NA, linewidth=0.1))+
  geom_vline(xintercept = -5155, linetype="dashed", 
             color = "blue", linewidth=0.4)

### DISP-10070 (LARA) ###

mod.date2 <- plot_parameters +
  geom_ribbon (data = cal_dens_10070,aes(x = BC-1.5, ymax = prob_dens, ymin = 0, fill = sample_Curve, colour =sample_Curve), alpha = .5) +
  geom_line(data = cal_dens_10070,
            aes(x = BC-1.5, y=prob_dens, color = sample_Curve), alpha = .5) +
  ylim(0.0, 1.0) +
  labs(fill = "", colour = "") +
  ylab("Probability density") +
  xlab("years BC") +
  scale_fill_manual(values = custom.col) +
  scale_colour_manual(values=custom.col)+
  theme(panel.border = element_rect(colour = "black", fill=NA, linewidth=0.1))+
  geom_vline(xintercept = -5240, linetype="dashed", 
             color = "blue", linewidth=0.4)

### DISP-10611 (LARA) ###   

mod.date3 <- plot_parameters +
geom_ribbon (data = cal_dens_10611LAR,aes(x = BC-1.5, ymax = prob_dens, ymin = 0, fill = sample_Curve, colour =sample_Curve), alpha = .5) +
  geom_line(data = cal_dens_10611LAR,
            aes(x = BC-1.5, y=prob_dens, color = sample_Curve), alpha = .5) +
  ylim(0.0, 1.0) +
  labs(fill = "", colour = "") +
  ylab("Probability density") +
  xlab("years BC") +
  scale_fill_manual(values = custom.col) +
  scale_colour_manual(values=custom.col)+
  theme(panel.border = element_rect(colour = "black", fill=NA, linewidth=0.1))+
  geom_vline(xintercept = -5155, linetype="dashed", 
             color = "blue", linewidth=0.4)

### 10206 (LARA) ###

mod.date4 <- plot_parameters +
  geom_ribbon (data = cal_dens_10206,aes(x = BC-1.5, ymax = prob_dens, ymin = 0, fill = sample_Curve, colour =sample_Curve), alpha = .5) +
  geom_line(data = cal_dens_10206,
            aes(x = BC-1.5, y=prob_dens, color = sample_Curve), alpha = .5) +
  ylim(0.0, 1.0) +
  labs(fill = "", colour = "") +
  ylab("Probability density") +
  xlab("years BC") +
  scale_fill_manual(values = custom.col) +
  scale_colour_manual(values=custom.col)+
  theme(panel.border = element_rect(colour = "black", fill=NA, linewidth=0.1))+
  geom_vline(xintercept = -5153, linetype="dashed", 
             color = "blue", linewidth=0.4)

### 10063 (LARA) ###

mod.date5 <- plot_parameters +
  geom_ribbon (data = cal_dens_10063,aes(x = BC-1.5, ymax = prob_dens, ymin = 0, fill = sample_Curve, colour =sample_Curve), alpha = .5) +
  geom_line(data = cal_dens_10063,
            aes(x = BC-1.5, y=prob_dens, color = sample_Curve), alpha = .5) +
  ylim(0.0, 1.0) +
  labs(fill = "", colour = "") +
  ylab("Probability density") +
  xlab("years BC") +
  scale_fill_manual(values = custom.col) +
  scale_colour_manual(values=custom.col)+
  theme(panel.border = element_rect(colour = "black", fill=NA, linewidth =0.1))+
  geom_vline(xintercept = -5240, linetype="dashed", 
             color = "blue", linewidth=0.4)

### Arrange panels

grid.arrange(mod.date1,mod.date2, mod.date4, mod.date5, nrow =2)
 # + grid.rect(width = 1, height = 1, gp = gpar(lwd = 2, col = "black", fill = NA))


```


### to be used in OxCal or oxcAAR!!!

### OxCal v4.4 wiggle-matching CQL code used for the generation of "cal_dens-....csv" files (!!!to be used in OxCal!!!) ###############


###### DISP-10063-LARA
 Options()
 {
 #Curve="intcal20plus.14c";
  Curve="intcal20.14c";
  Resolution=1;
 };
 Plot()
 {
  D_Sequence ("DISP-10063-LARA w/IntCal20")
  {
   R_Date("BE-21287.1.1",6299,19);
   Gap(1);
   R_Date("BE-21288.1.1",6306,19);
   Gap(1);
   R_Date("BE-21289.1.1",6313,19);
   Gap(1);
   R_Date("BE-21290.1.1",6307,19);
   Gap(1);
   R_Date("BE-21291.1.1",6197,18);
   Gap(1);
   R_Date("BE-21292.1.1",6170,19);
   Gap(1);
   R_Date("BE-21293.1.1",6170,19);
   Gap(17);
  };
 };


######  DISP-10070-LARA
 Options()
 {
 #Curve="intcal20plus.14c";
  Curve="intcal20.14c";
  Resolution=1;
 };
 Plot()
 {
  D_Sequence ("DISP-10070-LARA w/IntCal20")
  {
   R_Date("BE-19721.1.1",6281,26);
   Gap(2);
   R_Date("BE-19722.1.1",6263,26);
   Gap(2);
   R_Date("BE-19723.1.1",6291,26);
   Gap(2);
   R_Date("BE-19724.1.1",6290,27);
   Gap(1);
   R_Date("BE-19725.1.1",6278,26);
   Gap(1);
   R_Date("BE-19726.1.1",6195,28);
   Gap(1);
   R_Date("BE-19727.1.1",6133,27);
   Gap(1);
   R_Date("BE-19728.1.1",6125,27);
   Gap(2);
   R_Date("BE-19729.1.1",6187,26);
   Gap(3);
   R_Date("BE-19730.1.1",6208,26);
   Gap(3);
   R_Date("BE-19731.1.1",6235,26);
   Gap(9);
  };
 };


###### DISP-10206-LARA
 Options()
 {
 #Curve="intcal20plus.14c";
  Curve="intcal20.14c";
  Resolution=1;
 };
 Plot()
 {
  D_Sequence ("DISP-10206-LARA w/IntCal20")
  {
   R_Date("BE-18567.1.1",6201,26);
   Gap(4);
   R_Date("BE-18568.1.1",6223,26);
   Gap(4);
   R_Date("BE-18569.1.1",6269,27);
   Gap(4);
   R_Date("BE-18570.1.1",6267,27);
   Gap(4);
   R_Date("BE-18571.1.1",6249,26);
   Gap(4);
   R_Date("BE-18572.1.1",6306,27);
   Gap(4);
   R_Date("BE-18573.1.1",6289,26);
   Gap(1);
   R_Date("BE-18915.1.1",6306,25);
   Gap(1);
   R_Date("BE-18916.1.1",6303,25);
   Gap(1);
   R_Date("BE-18917.1.1",6323,25);
   Gap(1);
   R_Date("BE-18574.1.1",6281,26);
   Gap(1);
   R_Date("BE-18918.1.1",6288,25);
   Gap(1);
   R_Date("BE-18919.1.1",6191,25);
   Gap(1);
   R_Date("BE-18920.1.1",6178,27);
   Gap(1);
   R_Date("BE-18575.1.1",6165,27);
   Gap(1);
   R_Date("BE-18921.1.1",6209,25);
   Gap(1);
   R_Date("BE-18922.1.1",6191,24);
   Gap(1);
   R_Date("BE-18923.1.1",6197,25);
   Gap(1);
   R_Date("BE-18576.1.1",6209,26);
   Gap(1);
   R_Date("BE-18924.1.1",6238,25);
   Gap(1);
   R_Date("BE-18925.1.1",6213,25);
   Gap(1);
   R_Date("BE-18926.1.1",6263,25);
   Gap(1);
   R_Date("BE-18577.1.1",6279,26);
   Gap(1);
   R_Date("BE-18927.1.1",6253,25);
   Gap(1);
   R_Date("BE-18928.1.1",6265,25);
   Gap(1);
   R_Date("BE-18929.1.1",6263,25);
   Gap(1);
   R_Date("BE-18578.1.1",6293,27);
   Gap(4);
   R_Date("BE-18579.1.1",6298,27);
   Gap(4);
   R_Date("BE-18580.1.1",6302,27);
   Gap(4);
   R_Date("BE-18581.1.1",6284,27);
   Gap(4);
   R_Date("BE-18582.1.1",6290,26);
   Gap(4);
   R_Date("BE-18583.1.1",6282,27);
   Gap(4);
   R_Date("BE-18584.1.1",6305,26);
   Gap(4);
   R_Date("BE-18585.1.1",6343,27);
   Gap(2);
   R_Date("BE-18586.1.1",6301,27);
   Gap(62);
  };
 };


###### DISP-10611-ETH
 Options()
 {
  #Curve="intcal20plus.14c";
  Curve="intcal20.14c";
  Resolution=1;
 };
 Plot()
 {
  D_Sequence ("DISP-10611-ETH w/IntCal20")
  {
   R_Date("128722.1.1",6279,14);
   Gap(1);
   R_Date("128723.1.1",6268,14);
   Gap(1);
   R_Date("128724.1.1",6272,14);
   Gap(1);
   R_Date("128725.1.1",6271,14);
   Gap(1);
   R_Date("128726.1.1",6299,14);
   Gap(1);
   R_Date("128727.1.1",6156,14);
   Gap(1);
   R_Date("128728.1.1",6164,14);
   Gap(1);
   R_Date("128729.1.1",6159,14);
   Gap(1);
   R_Date("128730.1.1",6163,14);
   Gap(1);
   R_Date("128731.1.1",6173,14);
   Gap(1);
   R_Date("128732.1.1",6182,14);
   Gap(1);
   R_Date("128733.1.1",6201,14);
   Gap(1);
   R_Date("128734.1.1",6224,14);
   Gap(1);
   R_Date("128735.1.1",6252,14);
   Gap(1);
   R_Date("128736.1.1",6246,14);
   Gap(1);
   R_Date("128737.1.1",6265,14);
   Gap(1);
   R_Date("128738.1.1",6255,14);
   Gap(1);
   R_Date("128739.1.1",6270,14);
   Gap(1);
   R_Date("128740.1.1",6264,14);
   Gap(1);
   R_Date("128741.1.1",6248,14);
   Gap(90);
  };
 };


###### DISP-10611-LARA_average
 Options()
 {
#Curve="intcal20plus.14c";
  Curve="intcal20.14c";
  Resolution=1;
 };
 Plot()
 {
  D_Sequence ("DISP-10611-LARA w/IntCal20")
  {
   R_Date("BE-19688.1.1",6284,26);
   Gap(2);
   R_Date("BE-19689.1.1",6281,26);
   Gap(1);
   R_Combine ("BE-19690.1.1 & BE-21277.1.1")
   {
    R_Date("BE-19690.1.1",6266,27);
    R_Date("BE-21277.1.1",6282,19);
   };
   Gap(1);
   R_Combine ("BE-19691.1.1 & BE-21278.1.1")
   {
    R_Date("BE-19691.1.1",6306,28);
    R_Date("BE-21278.1.1",6296,19);
   };
   Gap(1);
   R_Combine ("BE-19692.1.1 & BE-21279.1.1")
   {
    R_Date("BE-19692.1.1",6287,28);
    R_Date("BE-21279.1.1",6319,19);
   };
   Gap(1);
   R_Combine ("BE-19693.1.1 & BE-21280.1.1")
   {
    R_Date("BE-19693.1.1",6330,28);
    R_Date("BE-21280.1.1",6316,19);
   };
   Gap(1);
   R_Combine ("BE-19694.1.1 & BE-21281.1.1")
   {
    R_Date("BE-19694.1.1",6207,28);
    R_Date("BE-21281.1.1",6171,19);
   };
   Gap(1);
   R_Combine ("BE-19695.1.1 & BE-21282.1.1")
   {
    R_Date("BE-19695.1.1",6163,28);
    R_Date("BE-21282.1.1",6165,19);
   };
   Gap(1);
   R_Combine ("BE-19696.1.1 & BE-21283.1.1")
   {
    R_Date("BE-19696.1.1",6150,28);
    R_Date("BE-21283.1.1",6186,19);
   };
   Gap(1);
   R_Combine ("BE-19697.1.1 & BE-21284.1.1")
   {
    R_Date("BE-19697.1.1",6202,29);
    R_Date("BE-21284.1.1",6197,19);
   };
   Gap(1);
   R_Combine ("BE-19698.1.1 & BE-21285.1.1")
   {
    R_Date("BE-19698.1.1",6168,29);
    R_Date("BE-21285.1.1",6192,19);
   };
   Gap(1);
   R_Combine ("BE-19699.1.1 & BE-21286.1.1")
   {
    R_Date("BE-19699.1.1",6193,29);
    R_Date("BE-21286.1.1",6194,19);
   };
   Gap(1);
   R_Date("BE-19700.1.1",6219,29);
   Gap(1);
   R_Date("BE-19701.1.1",6220,30);
   Gap(1);
   R_Date("BE-19702.1.1",6247,29);
   Gap(1);
   R_Date("BE-19703.1.1",6251,29);
   Gap(1);
   R_Date("BE-19704.1.1",6251,34);
   Gap(1);
   R_Date("BE-19705.1.1",6257,29);
   Gap(1);
   R_Date("BE-19706.1.1",6231,29);
   Gap(1);
   R_Date("BE-19707.1.1",6294,29);
   Gap(1);
   R_Date("BE-19708.1.1",6243,29);
   Gap(2);
   R_Date("BE-19710.1.1",6266,29);
   Gap(2);
   R_Date("BE-19711.1.1",6276,31);
   Gap(2);
   R_Date("BE-19712.1.1",6290,29);
   Gap(2);
   R_Date("BE-19713.1.1",6235,28);
   Gap(2);
   R_Date("BE-19714.1.1",6288,28);
   Gap(2);
   R_Date("BE-19715.1.1",6284,28);
   Gap(2);
   R_Date("BE-19716.1.1",6273,35);
   Gap(2);
   R_Date("BE-19717.1.1",6313,29);
   Gap(2);
   R_Date("BE-19718.1.1",6312,29);
   Gap(2);
   R_Date("BE-19719.1.1",6259,29);
   Gap(2);
   R_Date("BE-19720.1.1",6281,29);
   Gap(68);
  };
 };


# Colophon


```{r colophon, cache = FALSE}
devtools::session_info()
```

This report was generated on R using the following computational environment and dependencies:


─ Session info ──────────────────────────────────────────────────────────────────────────────────────────────────────────────────────────────────────────────────────────────────────────────────────────────
 setting  value
 version  R version 4.3.2 (2023-10-31 ucrt)
 os       Windows 10 x64 (build 19045)
 system   x86_64, mingw32
 ui       RStudio
 language (EN)
 collate  English_United Kingdom.utf8
 ctype    English_United Kingdom.utf8
 tz       Europe/Zurich
 date     2024-03-03
 rstudio  2023.12.0+369 Ocean Storm (desktop)
 pandoc   3.1.1 @ C:/Program Files/RStudio/resources/app/bin/quarto/bin/tools/ (via rmarkdown)

─ Packages ──────────────────────────────────────────────────────────────────────────────────────────────────────────────────────────────────────────────────────────────────────────────────────────────────
 package      * version date (UTC) lib source
 cachem         1.0.8   2023-05-01 [1] CRAN (R 4.3.2)
 cli            3.6.2   2023-12-11 [1] CRAN (R 4.3.2)
 colorspace     2.1-0   2023-01-23 [1] CRAN (R 4.3.2)
 crayon         1.5.2   2022-09-29 [1] CRAN (R 4.3.2)
 devtools       2.4.5   2022-10-11 [1] CRAN (R 4.3.2)
 digest         0.6.34  2024-01-11 [1] CRAN (R 4.3.2)
 dplyr          1.1.4   2023-11-17 [1] CRAN (R 4.3.2)
 ellipsis       0.3.2   2021-04-29 [1] CRAN (R 4.3.2)
 evaluate       0.23    2023-11-01 [1] CRAN (R 4.3.2)
 fansi          1.0.6   2023-12-08 [1] CRAN (R 4.3.2)
 farver         2.1.1   2022-07-06 [1] CRAN (R 4.3.2)
 fastmap        1.1.1   2023-02-24 [1] CRAN (R 4.3.2)
 fs             1.6.3   2023-07-20 [1] CRAN (R 4.3.2)
 generics       0.1.3   2022-07-05 [1] CRAN (R 4.3.2)
 ggplot2      * 3.4.4   2023-10-12 [1] CRAN (R 4.3.2)
 glue           1.7.0   2024-01-09 [1] CRAN (R 4.3.2)
 gridExtra    * 2.3     2017-09-09 [1] CRAN (R 4.3.2)
 gtable         0.3.4   2023-08-21 [1] CRAN (R 4.3.2)
 htmltools      0.5.7   2023-11-03 [1] CRAN (R 4.3.2)
 htmlwidgets    1.6.4   2023-12-06 [1] CRAN (R 4.3.2)
 httpuv         1.6.13  2023-12-06 [1] CRAN (R 4.3.2)
 knitr          1.45    2023-10-30 [1] CRAN (R 4.3.2)
 labeling       0.4.3   2023-08-29 [1] CRAN (R 4.3.1)
 later          1.3.2   2023-12-06 [1] CRAN (R 4.3.2)
 lifecycle      1.0.4   2023-11-07 [1] CRAN (R 4.3.2)
 magrittr       2.0.3   2022-03-30 [1] CRAN (R 4.3.2)
 memoise        2.0.1   2021-11-26 [1] CRAN (R 4.3.2)
 mime           0.12    2021-09-28 [1] CRAN (R 4.3.1)
 miniUI         0.1.1.1 2018-05-18 [1] CRAN (R 4.3.2)
 munsell        0.5.0   2018-06-12 [1] CRAN (R 4.3.2)
 pillar         1.9.0   2023-03-22 [1] CRAN (R 4.3.2)
 pkgbuild       1.4.3   2023-12-10 [1] CRAN (R 4.3.2)
 pkgconfig      2.0.3   2019-09-22 [1] CRAN (R 4.3.2)
 pkgload        1.3.4   2024-01-16 [1] CRAN (R 4.3.2)
 profvis        0.3.8   2023-05-02 [1] CRAN (R 4.3.2)
 promises       1.2.1   2023-08-10 [1] CRAN (R 4.3.2)
 purrr          1.0.2   2023-08-10 [1] CRAN (R 4.3.2)
 R6             2.5.1   2021-08-19 [1] CRAN (R 4.3.2)
 RColorBrewer * 1.1-3   2022-04-03 [1] CRAN (R 4.3.1)
 Rcpp           1.0.12  2024-01-09 [1] CRAN (R 4.3.2)
 remotes        2.4.2.1 2023-07-18 [1] CRAN (R 4.3.2)
 rlang          1.1.3   2024-01-10 [1] CRAN (R 4.3.2)
 rmarkdown      2.25    2023-09-18 [1] CRAN (R 4.3.2)
 rstudioapi     0.15.0  2023-07-07 [1] CRAN (R 4.3.2)
 scales         1.3.0   2023-11-28 [1] CRAN (R 4.3.2)
 sessioninfo    1.2.2   2021-12-06 [1] CRAN (R 4.3.2)
 shiny          1.8.0   2023-11-17 [1] CRAN (R 4.3.2)
 stringi        1.8.3   2023-12-11 [1] CRAN (R 4.3.2)
 stringr        1.5.1   2023-11-14 [1] CRAN (R 4.3.2)
 tibble         3.2.1   2023-03-20 [1] CRAN (R 4.3.2)
 tidyselect     1.2.0   2022-10-10 [1] CRAN (R 4.3.2)
 urlchecker     1.0.1   2021-11-30 [1] CRAN (R 4.3.2)
 usethis        2.2.2   2023-07-06 [1] CRAN (R 4.3.2)
 utf8           1.2.4   2023-10-22 [1] CRAN (R 4.3.2)
 vctrs          0.6.5   2023-12-01 [1] CRAN (R 4.3.2)
 withr          3.0.0   2024-01-16 [1] CRAN (R 4.3.2)
 xfun           0.41    2023-11-01 [1] CRAN (R 4.3.2)
 xtable         1.8-4   2019-04-21 [1] CRAN (R 4.3.2)
 yaml           2.3.8   2023-12-11 [1] CRAN (R 4.3.2)
