# Supplementary material for: Absolute dating of the European Neolithic using the 5259 BC rapid 14C excursion
Source: Nat Commun. 2024 May 20;15:4263. doi: 10.1038/s41467-024-48402-1 (PMC11106086; doi:10.1038/s41467-024-48402-1)
Supplement: Supplementary file 7 — Source Data [file 41467_2024_48402_MOESM7_ESM.xlsx]

## Sheet: READ_ME
# READ_ME Dispilio
#
# In separate sheets of this file is the Source Data for reproducing the Figures from "Absolute dating of the European Neolithic using the 5259 BC rapid 14C excursion", by Maczkowski et al., 2024
#
# Figure 1 was produced in QGIS 3.16 and a commercial vector graphics software
# Figure 2 was produced in a commercial vector graphics software
# Figure 3 was produced in the R programming language in Rstudio. The soruce data presented the present file is also avilable in Supplementary Data 3 together with the R code needed for reproducing the figures. Panels arranged in a a commercial vector graphics software
# Fiugre 4a produced in dendroplus and DD+, unpublished Swiss dendroarchaeological software, and arranged in a commercial vector graphics software; 4b produced in QGIS 3.16
# Figure 5 was produced in the R programming language in Rstudio, but data for figure initially produced in OxCal 4.4. Panels arranged in a a commercial vector graphics software
#
# All data from this file, except for Figure 1, also available online in the Supplementary Information and Supplementary Data published online with the article.

## Sheet: Fig_1b
# Coordiantes for sites presented in map in Figure 1b: Location of the archaeological site of Dispilio and detailed view of the trench analysed
#
SiteName	lat	lon	SiteNumber
Anarghiri III	40.6104	21.5897	1
Anarghiri IXb	40.6281	21.6116	2
Crkveni Livadi	41.2055	20.6719	3
Dispilio	40.4854	21.2897	4
Dunavec	40.7164	20.7324	5
Limnochori II	40.612	21.5781	6
Lin 3	41.0468	20.635	7
Maliq	40.7112	20.7104	8
Ohridati/Penelopa	41.1058	20.8088	9
Ustie na Drim	41.1735	20.6778	10
Sovjan	40.7342	20.7288	11

## Sheet: Fig_3a_Data
# Source data for reproducing Figure 3a: Scatter plot of Δ14C data from Dispilio against reference from Brehm et al. (2022), and best last ring fit for the dated wood samples (χ2)
# Individual data points from this study (same as in Supplementary Data 1) and of measurments published by Brehm et al. 2022
#
BC	Data	D14C	sig
5257	DISP-10063 (LARA)	109.177	2.55905
5258	DISP-10063 (LARA)	109.244	2.57777
5259	DISP-10063 (LARA)	105.647	2.54487
5260	DISP-10063 (LARA)	90.8134	2.53736
5261	DISP-10063 (LARA)	90.0383	2.55845
5262	DISP-10063 (LARA)	91.2137	2.53273
5263	DISP-10063 (LARA)	92.2097	2.52419
5249	DISP-10070 (LARA)	99.0967	3.61367
5252	DISP-10070 (LARA)	103.212	3.63007
5255	DISP-10070 (LARA)	106.466	3.6388
5257	DISP-10070 (LARA)	115.322	3.69331
5258	DISP-10070 (LARA)	114.451	3.70591
5259	DISP-10070 (LARA)	105.891	3.87239
5260	DISP-10070 (LARA)	94.7705	3.59147
5261	DISP-10070 (LARA)	93.1826	3.61282
5263	DISP-10070 (LARA)	93.3915	3.56227
5265	DISP-10070 (LARA)	97.362	3.61935
5267	DISP-10070 (LARA)	95.1762	3.53745
5215	DISP-10206 (LARA)	85.6403	3.67855
5217	DISP-10206 (LARA)	80.2813	3.57273
5221	DISP-10206 (LARA)	85.8964	3.55846
5225	DISP-10206 (LARA)	89.5812	3.66623
5229	DISP-10206 (LARA)	88.9681	3.56952
5233	DISP-10206 (LARA)	90.2829	3.6408
5237	DISP-10206 (LARA)	88.4159	3.59605
5241	DISP-10206 (LARA)	89.4416	3.61853
5245	DISP-10206 (LARA)	90.6982	3.63975
5246	DISP-10206 (LARA)	94.9087	3.3481
5247	DISP-10206 (LARA)	94.7438	3.34578
5248	DISP-10206 (LARA)	96.597	3.37581
5249	DISP-10206 (LARA)	93.1278	3.56832
5250	DISP-10206 (LARA)	95.385	3.39699
5251	DISP-10206 (LARA)	102.353	3.47558
5252	DISP-10206 (LARA)	99.1266	3.37984
5253	DISP-10206 (LARA)	103.186	3.60274
5254	DISP-10206 (LARA)	104.97	3.41184
5255	DISP-10206 (LARA)	105.998	3.36489
5256	DISP-10206 (LARA)	103.638	3.3923
5257	DISP-10206 (LARA)	109.763	3.70661
5258	DISP-10206 (LARA)	108.109	3.73871
5259	DISP-10206 (LARA)	106.434	3.4048
5260	DISP-10206 (LARA)	93.3047	3.37661
5261	DISP-10206 (LARA)	94.4705	3.57538
5262	DISP-10206 (LARA)	88.8618	3.38268
5263	DISP-10206 (LARA)	91.7569	3.38975
5264	DISP-10206 (LARA)	91.4155	3.43593
5265	DISP-10206 (LARA)	93.8792	3.6067
5269	DISP-10206 (LARA)	92.1622	3.61317
5273	DISP-10206 (LARA)	100.441	3.62537
5277	DISP-10206 (LARA)	98.42	3.64218
5281	DISP-10206 (LARA)	98.7867	3.63934
5285	DISP-10206 (LARA)	105.547	3.59786
5289	DISP-10206 (LARA)	109.092	3.62926
5245	DISP-10611 (ETH)	96.8699	1.90227
5246	DISP-10611 (ETH)	94.7585	1.91699
5247	DISP-10611 (ETH)	94.0339	1.91634
5248	DISP-10611 (ETH)	96.1966	1.90758
5249	DISP-10611 (ETH)	95.0551	1.91497
5250	DISP-10611 (ETH)	97.7172	1.9191
5251	DISP-10611 (ETH)	97.1186	1.92399
5252	DISP-10611 (ETH)	101.038	1.91746
5253	DISP-10611 (ETH)	104.297	1.93922
5254	DISP-10611 (ETH)	107.035	1.937
5255	DISP-10611 (ETH)	108.469	1.93719
5256	DISP-10611 (ETH)	109.909	1.94364
5257	DISP-10611 (ETH)	110.686	1.94962
5258	DISP-10611 (ETH)	110.103	1.94638
5259	DISP-10611 (ETH)	111.373	1.9248
5260	DISP-10611 (ETH)	91.812	1.89784
5261	DISP-10611 (ETH)	95.7857	1.91902
5262	DISP-10611 (ETH)	95.8164	1.91972
5263	DISP-10611 (ETH)	96.4237	1.91595
5264	DISP-10611 (ETH)	95.0504	1.89276
5266	DISP-10611 (LARA)	94.6821	3.53166
5264	DISP-10611 (LARA)	94.8507	3.60593
5263	DISP-10611 (LARA)	95.6737	2.08961
5262	DISP-10611 (LARA)	91.839	2.10309
5261	DISP-10611 (LARA)	91.4728	2.12414
5260	DISP-10611 (LARA)	88.6059	2.10758
5259	DISP-10611 (LARA)	106.798	2.12981
5258	DISP-10611 (LARA)	110.066	2.16172
5257	DISP-10611 (LARA)	109.418	2.14769
5256	DISP-10611 (LARA)	104.901	2.15779
5255	DISP-10611 (LARA)	107.498	2.15589
5254	DISP-10611 (LARA)	105.43	2.18853
5253	DISP-10611 (LARA)	101.802	3.97406
5252	DISP-10611 (LARA)	101.593	4.04813
5251	DISP-10611 (LARA)	97.807	4.00309
5250	DISP-10611 (LARA)	97.1047	3.9903
5249	DISP-10611 (LARA)	96.9871	4.68372
5248	DISP-10611 (LARA)	95.9304	3.98695
5247	DISP-10611 (LARA)	99.4252	4.0282
5246	DISP-10611 (LARA)	90.7336	3.99678
5245	DISP-10611 (LARA)	97.5403	4.0154
5243	DISP-10611 (LARA)	94.0726	4.01619
5241	DISP-10611 (LARA)	92.4418	4.23448
5239	DISP-10611 (LARA)	90.2675	3.98939
5237	DISP-10611 (LARA)	97.5736	3.80338
5235	DISP-10611 (LARA)	90.0247	3.81256
5233	DISP-10611 (LARA)	90.3335	3.862
5231	DISP-10611 (LARA)	91.5465	4.77442
5229	DISP-10611 (LARA)	85.8429	3.86575
5227	DISP-10611 (LARA)	85.7434	3.94218
5225	DISP-10611 (LARA)	92.6331	3.99195
5223	DISP-10611 (LARA)	89.4122	3.95837
5212	IriOak (BRAMS)	90.9538	2.11633
5213	IriOak (BRAMS)	91.8706	2.40196
5214	IriOak (BRAMS)	85.0576	2.61632
5215	IriOak (BRAMS)	89.1613	2.11709
5216	IriOak (BRAMS)	86.9378	2.40283
5217	IriOak (BRAMS)	91.2094	2.4983
5218	IriOak (BRAMS)	93.6734	2.61758
5220	IriOak (BRAMS)	90.8676	2.28499
5221	IriOak (BRAMS)	98.8313	2.85658
5222	IriOak (BRAMS)	96.2025	2.40458
5223	IriOak (BRAMS)	89.2158	2.11914
5224	IriOak (BRAMS)	92.348	2.28609
5225	IriOak (BRAMS)	94.5998	2.45308
5226	IriOak (BRAMS)	91.731	2.28665
5227	IriOak (BRAMS)	84.6926	2.38221
5228	IriOak (BRAMS)	92.3764	2.62075
5230	IriOak (BRAMS)	89.924	2.38308
5231	IriOak (BRAMS)	88.5066	2.09736
5232	IriOak (BRAMS)	91.1888	2.28831
5233	IriOak (BRAMS)	94.6345	2.38394
5234	IriOak (BRAMS)	93.2887	2.28886
5235	IriOak (BRAMS)	91.3226	2.40836
5237	IriOak (BRAMS)	93.9002	2.12273
5238	IriOak (BRAMS)	90.5976	2.62392
5240	IriOak (BRAMS)	94.8698	2.40982
5241	IriOak (BRAMS)	94.5489	2.12376
5242	IriOak (BRAMS)	97.0917	2.4104
5243	IriOak (BRAMS)	98.4417	2.29135
5244	IriOak (BRAMS)	98.0733	2.62583
5245	IriOak (BRAMS)	93.7417	2.12479
5246	IriOak (BRAMS)	93.5875	2.50708
5247	IriOak (BRAMS)	97.2779	2.62678
5249	IriOak (BRAMS)	102.989	2.46022
5250	IriOak (BRAMS)	97.8433	2.41274
5251	IriOak (BRAMS)	101.13	2.4847
5253	IriOak (BRAMS)	104.814	2.31802
5254	IriOak (BRAMS)	109.273	2.151
5256	IriOak (BRAMS)	105.788	2.10371
5257	IriOak (BRAMS)	109.532	2.41478
5258	IriOak (BRAMS)	116.051	2.4629
5259	IriOak (BRAMS)	106.668	2.41537
5260	IriOak (BRAMS)	92.0687	2.63091
5261	IriOak (BRAMS)	93.4446	2.29635
5262	IriOak (BRAMS)	91.7827	2.12916
5263	IriOak (BRAMS)	95.384	2.2969
5264	IriOak (BRAMS)	93.315	2.63219
5265	IriOak (BRAMS)	94.3089	2.39319
5266	IriOak (BRAMS)	97.1698	2.13019
5268	IriOak (BRAMS)	97.9141	2.51376
5269	IriOak (BRAMS)	97.7835	2.39435
5270	IriOak (BRAMS)	96.264	2.6341
5271	IriOak (BRAMS)	98.1449	2.13148
5272	IriOak (BRAMS)	97.3197	2.27545
5274	IriOak (BRAMS)	98.1362	2.41975
5275	IriOak (BRAMS)	101.001	2.46797
5277	IriOak (BRAMS)	98.0075	2.39666
5278	IriOak (BRAMS)	103.869	2.30108
5279	IriOak (BRAMS)	103.691	2.63697
5280	IriOak (BRAMS)	102.482	2.49343
5281	IriOak (BRAMS)	105.205	2.13406
5283	IriOak (BRAMS)	104.801	2.49434
5284	IriOak (BRAMS)	103.495	2.39869
5285	IriOak (BRAMS)	100.63	2.15909
5287	IriOak (BRAMS)	100.248	2.30358
5288	IriOak (BRAMS)	98.8455	2.27986
5289	IriOak (BRAMS)	101.547	2.47215
5291	IriOak (BRAMS)	105.342	2.13665
5292	IriOak (BRAMS)	101.73	2.11289
5293	IriOak (BRAMS)	98.5978	2.64144
5294	IriOak (BRAMS)	99.3071	2.4016
5295	IriOak (BRAMS)	96.9421	2.13768
5247	SibLarch (ETH)	95.209	2.27871
5248	SibLarch (ETH)	96.0896	2.2849
5249	SibLarch (ETH)	96.3268	2.27363
5250	SibLarch (ETH)	96.7718	2.24864
5251	SibLarch (ETH)	98.827	2.26046
5252	SibLarch (ETH)	103.766	2.25274
5253	SibLarch (ETH)	106.44	2.25138
5254	SibLarch (ETH)	105.208	2.29669
5255	SibLarch (ETH)	108.692	2.41941
5256	SibLarch (ETH)	112.848	2.30986
5257	SibLarch (ETH)	111.785	2.29481
5258	SibLarch (ETH)	112.168	2.32156
5259	SibLarch (ETH)	110.929	2.40981
5260	SibLarch (ETH)	89.542	2.36462
5261	SibLarch (ETH)	96.2072	2.2728
5262	SibLarch (ETH)	92.1916	2.27823
5263	SibLarch (ETH)	95.6623	2.27301
5264	SibLarch (ETH)	94.8191	2.28932
5265	SibLarch (ETH)	97.8545	2.29625
5266	SibLarch (ETH)	96.0827	2.29607
5267	SibLarch (ETH)	94.7641	2.29623
5268	SibLarch (ETH)	96.0691	2.28772
5269	SibLarch (ETH)	95.0577	2.26925
5270	SibLarch (ETH)	96.4261	2.27399
5271	SibLarch (ETH)	97.916	2.29066
5272	SibLarch (ETH)	94.7506	2.27881
5250	Bristlecone (ETH)	100.388	2.60189
5251	Bristlecone (ETH)	98.7044	2.54537
5252	Bristlecone (ETH)	104.555	2.58441
5253	Bristlecone (ETH)	105.463	2.63145
5254	Bristlecone (ETH)	107.042	2.58377
5255	Bristlecone (ETH)	111.099	2.58242
5256	Bristlecone (ETH)	110.701	2.57194
5257	Bristlecone (ETH)	110.244	2.5818
5258	Bristlecone (ETH)	109.427	2.59084
5259	Bristlecone (ETH)	104.725	2.616
5260	Bristlecone (ETH)	88.5371	2.58993
5261	Bristlecone (ETH)	94.9509	2.57857
5262	Bristlecone (ETH)	94.917	2.54884
5263	Bristlecone (ETH)	96.4513	2.58056
5264	Bristlecone (ETH)	96.6843	2.57458
5265	Bristlecone (ETH)	90.1342	2.66366
5266	Bristlecone (ETH)	96.8734	2.59037
5267	Bristlecone (ETH)	95.3292	2.59396
5268	Bristlecone (ETH)	92.0603	2.5908
5269	Bristlecone (ETH)	92.2479	2.53236
5270	Bristlecone (ETH)	95.4966	2.57686
5216	IriOak (ETH)	89.207	2.13147
5217	IriOak (ETH)	91.6559	2.134
5223	IriOak (ETH)	93.3004	2.08045
5224	IriOak (ETH)	89.3208	2.09176
5225	IriOak (ETH)	89.6696	2.1174
5226	IriOak (ETH)	94.7129	2.15821
5227	IriOak (ETH)	92.0179	2.1496
5230	IriOak (ETH)	91.7899	2.13633
5231	IriOak (ETH)	94.1203	2.11305
5235	IriOak (ETH)	92.8702	2.14169
5237	IriOak (ETH)	93.492	2.13941
5238	IriOak (ETH)	94.3379	2.11662
5239	IriOak (ETH)	91.7627	2.42541
5240	IriOak (ETH)	97.395	2.19043
5241	IriOak (ETH)	95.9272	2.18555
5242	IriOak (ETH)	98.7435	2.17922
5243	IriOak (ETH)	96.1425	2.19432
5244	IriOak (ETH)	96.348	2.18687
5245	IriOak (ETH)	98.4315	2.19071
5246	IriOak (ETH)	101.17	2.19954
5247	IriOak (ETH)	97.6144	2.19238
5248	IriOak (ETH)	98.7029	2.18961
5249	IriOak (ETH)	101.62	2.19886
5250	IriOak (ETH)	98.1394	2.20571
5252	IriOak (ETH)	103.467	2.20516
5253	IriOak (ETH)	105.826	2.20758
5254	IriOak (ETH)	107.833	2.20438
5255	IriOak (ETH)	106.264	2.1965
5256	IriOak (ETH)	111.699	2.21147
5257	IriOak (ETH)	109.366	2.22193
5258	IriOak (ETH)	114.742	2.21408
5259	IriOak (ETH)	112.963	2.46672
5261	IriOak (ETH)	90.8264	2.42974
5262	IriOak (ETH)	91.8926	2.42222
5263	IriOak (ETH)	88.6028	2.48223
5264	IriOak (ETH)	95.9448	2.41496
5265	IriOak (ETH)	94.202	2.41982
5266	IriOak (ETH)	92.8848	2.41817
5267	IriOak (ETH)	93.2431	2.4178
5268	IriOak (ETH)	95.23	2.41701
5269	IriOak (ETH)	91.9837	2.41306
5270	IriOak (ETH)	96.1637	2.42454
5271	IriOak (ETH)	97.328	2.42745
5272	IriOak (ETH)	99.2932	2.42434
5273	IriOak (ETH)	96.0533	2.427
5274	IriOak (ETH)	100.501	2.42667
5275	IriOak (ETH)	98.0668	2.50183
5276	IriOak (ETH)	98.3582	2.44438
5277	IriOak (ETH)	97.7858	2.43297
5278	IriOak (ETH)	98.7848	2.43447
5279	IriOak (ETH)	100.401	2.49208
5281	IriOak (ETH)	103.793	2.4947
5282	IriOak (ETH)	101.544	2.4889
5283	IriOak (ETH)	96.7232	2.47816
5284	IriOak (ETH)	100.986	2.50099
5285	IriOak (ETH)	100.413	2.48163
5286	IriOak (ETH)	102.77	2.49342
5287	IriOak (ETH)	107.447	2.08746
5288	IriOak (ETH)	102.796	2.05321
5289	IriOak (ETH)	100.895	2.04883
5290	IriOak (ETH)	102.064	2.06552
5291	IriOak (ETH)	106.567	2.11101
5292	IriOak (ETH)	103.797	2.10365
5293	IriOak (ETH)	103.817	2.09707
5294	IriOak (ETH)	99.457	2.0899
5295	IriOak (ETH)	98.2865	2.08137

## Sheet: Fig_3a_IntCal
# Source data for reproducing Figure 3a: Scatter plot of Δ14C data from Dispilio against reference from Brehm et al. (2022), and best last ring fit for the dated wood samples (χ2)
# Data for plotting IntCal calibration curve, grey smooth curve band in Fig. 3a
#
BC_IntCal	Source	IntCal_d14C	IntCal_d14C_sig
5211	IntCal20	96.8	2.7
5216	IntCal20	92.2	2.9
5221	IntCal20	88.8	3.1
5226	IntCal20	86.8	2.9
5231	IntCal20	86.2	3
5236	IntCal20	86.6	3.3
5241	IntCal20	87.6	3.6
5246	IntCal20	89.1	3.6
5251	IntCal20	90.9	3.4
5256	IntCal20	92.9	3.1
5261	IntCal20	94.9	3
5266	IntCal20	96.9	2.9
5271	IntCal20	98.5	2.9
5276	IntCal20	99.8	2.8
5281	IntCal20	100.6	2.5
5286	IntCal20	100.8	2.4
5291	IntCal20	100.5	2.6
5296	IntCal20	99.6	2.7

## Sheet: Fig_3b+c
# Source data for reproducing Figure 3b and 3c: Scatter plot of Δ14C data from Dispilio against reference from Brehm et al. (2022) 22, and best last ring fit for the dated wood samples (χ2)
#
wood_sample	BC	chi_sq
DISP-10070_LARA	5236	50.1528
DISP-10070_LARA	5237	54.0609
DISP-10070_LARA	5238	49.154
DISP-10070_LARA	5239	22.2597
DISP-10070_LARA	5240	3.34071
DISP-10070_LARA	5241	14.6739
DISP-10070_LARA	5242	46.1107
DISP-10070_LARA	5243	76.0963
DISP-10070_LARA	5244	68.9745
DISP-10063_LARA	5236	111.493
DISP-10063_LARA	5237	126.606
DISP-10063_LARA	5238	121.042
DISP-10063_LARA	5239	55.7826
DISP-10063_LARA	5240	6.82611
DISP-10063_LARA	5241	30.9766
DISP-10063_LARA	5242	60.4556
DISP-10063_LARA	5243	94.2475
DISP-10063_LARA	5244	84.3509
DISP-10611_ETH	5151	248.474
DISP-10611_ETH	5152	195.816
DISP-10611_ETH	5153	147.079
DISP-10611_ETH	5154	75.3024
DISP-10611_ETH	5155	5.54192
DISP-10611_ETH	5156	82.5375
DISP-10611_ETH	5157	134.872
DISP-10611_ETH	5158	196.707
DISP-10611_ETH	5159	243.93
DISP-10206_LARA	5149	120.086
DISP-10206_LARA	5150	86.7056
DISP-10206_LARA	5151	52.829
DISP-10206_LARA	5152	31.3719
DISP-10206_LARA	5153	9.60617
DISP-10206_LARA	5154	27.5713
DISP-10206_LARA	5155	43.4123
DISP-10206_LARA	5156	59.8992
DISP-10206_LARA	5157	61.4876
DISP-10611_LARA	5151	284.789
DISP-10611_LARA	5152	238.778
DISP-10611_LARA	5153	174.163
DISP-10611_LARA	5154	92.1754
DISP-10611_LARA	5155	12.7356
DISP-10611_LARA	5156	56.8803
DISP-10611_LARA	5157	108.171
DISP-10611_LARA	5158	148.697
DISP-10611_LARA	5159	161.391

## Sheet: Fig_4a
# Source data in Heidelberg (.fh) dendro format for plotting the ring-widths of the 4 samples sampled for annual radiocarbon
#
HEADER:
Keycode=10611.0
DateEnd=-5155
QualityCode=a
Species=JUSP
Length=123
SapWoodRings=44
Pith=p
WaldKante=3
Location=GRC/Kastoria Dispilio 2019
PersId=
ExcavNr=
CreationDate= 20210107
Dated=dated
DATA:Tree
30 65 74 88 102 95 117 171 108 94
121 58 77 55 75 63 47 46 79 80
92 78 111 129 69 46 40 52 61 38
31 42 35 16 18 36 44 37 23 50
60 67 90 105 88 112 92 78 62 71
76 52 59 96 45 70 71 54 43 67
64 71 68 78 71 54 69 42 42 43
58 57 42 48 43 49 77 36 30 42
18 21 17 21 22 23 26 22 24 29
42 47 29 21 17 17 33 38 27 16
36 44 38 21 14 26 18 10 32 33
24 46 48 46 39 41 20 17 31 23
20 43 53
HEADER:
Keycode=10206.0
DateEnd=-5153
QualityCode=a
Species=JUSP
Length=142
SapWoodRings=55
Pith=p
WaldKante=3
Location=GRC/Kastoria Dispilio 2019
PersId=
ExcavNr=.
CreationDate= 20210928
Dated=dated
DATA:Tree
66 65 55 54 69 77 106 100 106 101
47 54 15 23 33 41 39 64 68 52
73 58 48 51 57 50 36 41 31 40
39 53 52 50 43 41 44 42 28 34
52 34 43 25 37 46 43 60 66 52
38 50 52 51 46 32 50 56 49 58
66 64 56 52 46 42 44 41 38 51
36 34 47 54 46 40 32 38 39 48
40 53 56 48 34 30 28 44 45 56
56 53 60 69 50 26 14 15 28 37
36 40 28 43 23 23 35 37 45 22
17 21 26 27 51 21 20 50 67 91
55 31 48 35 17 29 31 29 42 56
61 61 66 47 41 42 42 31 55 66
38 48
HEADER:
Keycode=10070.0
DateEnd=-5240
QualityCode=a
Species=JUSP
Length=58
SapWoodRings=36
Pith=p
WaldKante=3
Location=GRC/Kastoria Dispilio 2019
PersId=
ExcavNr=
CreationDate= 20210928
Dated=dated
DATA:Tree
141 176 146 136 140 106 125 156 152 111
120 131 126 91 114 86 85 66 73 58
144 97 50 87 89 96 80 90 88 59
74 59 69 63 71 60 63 50 43 55
69 40 61 85 50 55 45 74 75 48
73 78 67 54 57 68 54 62
HEADER:
Keycode=10063.0
DateEnd=-5240
QualityCode=a
Species=JUSP
Length=125
SapWoodRings=81
Pith=p
WaldKante=3
Location=GRC/Kastoria Dispilio 2019
PersId=
ExcavNr=
CreationDate= 20210928
Dated=dated
DATA:Tree
90 91 48 102 91 97 61 62 46 62
82 77 91 84 76 60 103 123 97 53
61 70 68 103 80 93 88 116 106 101
112 97 66 94 95 144 103 57 70 69
58 80 71 67 86 65 80 72 70 75
51 33 73 84 82 57 91 62 76 72
66 59 69 83 101 76 79 68 88 65
96 75 91 88 118 142 107 89 61 74
25 39 23 20 26 31 31 97 66 52
83 69 84 77 95 76 44 74 59 63
43 46 35 39 28 57 44 56 25 46
52 35 41 35 66 47 37 50 56 59
63 46 60 69 49

## Sheet: Fig_5
# Source data for reproducing Figure 5: Probability distributions of end-date ranges produced by wiggle-matching different sets of annual 14C data from Dispilio modelled in OxCal v4.4, against IntCal20, and IntCal20plus
# Data generated in OxCal 4.4 (Bronk-Ramsey, 2009; Reimer et al., 2020). The data is the "Raw data" output from OxCal (files "cal_dens_-....csv" in our Supplementary Data 3) and -1.5 needs to be added to the values of the years (column "BC"). This is done to adjust for the format used in OxCal's "Raw data" output, called Gregorian fractional or OxCal internal which includes the year 0 and represe…
#
BC	prob_dens	sample_Curve
-5192.5	0	DISP-10611ETH_IntCal20
-5191.5	0	DISP-10611ETH_IntCal20
-5190.5	2.04e-07	DISP-10611ETH_IntCal20
-5189.5	1.23e-06	DISP-10611ETH_IntCal20
-5188.5	6.75e-06	DISP-10611ETH_IntCal20
-5187.5	2.56e-05	DISP-10611ETH_IntCal20
-5186.5	7.65e-05	DISP-10611ETH_IntCal20
-5185.5	0.000194	DISP-10611ETH_IntCal20
-5184.5	0.000417	DISP-10611ETH_IntCal20
-5183.5	0.000778	DISP-10611ETH_IntCal20
-5182.5	0.00131	DISP-10611ETH_IntCal20
-5181.5	0.002081	DISP-10611ETH_IntCal20
-5180.5	0.003254	DISP-10611ETH_IntCal20
-5179.5	0.005179	DISP-10611ETH_IntCal20
-5178.5	0.008656	DISP-10611ETH_IntCal20
-5177.5	0.015562	DISP-10611ETH_IntCal20
-5176.5	0.02976	DISP-10611ETH_IntCal20
-5175.5	0.05765	DISP-10611ETH_IntCal20
-5174.5	0.10554	DISP-10611ETH_IntCal20
-5173.5	0.16595	DISP-10611ETH_IntCal20
-5172.5	0.20449	DISP-10611ETH_IntCal20
-5171.5	0.18694	DISP-10611ETH_IntCal20
-5170.5	0.12364	DISP-10611ETH_IntCal20
-5169.5	0.05964	DISP-10611ETH_IntCal20
-5168.5	0.021454	DISP-10611ETH_IntCal20
-5167.5	0.005838	DISP-10611ETH_IntCal20
-5166.5	0.001237	DISP-10611ETH_IntCal20
-5165.5	0.000214	DISP-10611ETH_IntCal20
-5164.5	3.19e-05	DISP-10611ETH_IntCal20
-5163.5	4.5e-06	DISP-10611ETH_IntCal20
-5162.5	6.14e-07	DISP-10611ETH_IntCal20
-5161.5	0	DISP-10611ETH_IntCal20
-5160.5	0	DISP-10611ETH_IntCal20
-5159.5	0	DISP-10611ETH_IntCal20
-5158.5	0	DISP-10611ETH_IntCal20
-5157.5	0	DISP-10611ETH_IntCal20
-5156.5	0	DISP-10611ETH_IntCal20
-5155.5	0	DISP-10611ETH_IntCal20
-5154.5	0	DISP-10611ETH_IntCal20
-5153.5	0	DISP-10611ETH_IntCal20
-5152.5	0	DISP-10611ETH_IntCal20
-5151.5	0	DISP-10611ETH_IntCal20
-5150.5	0	DISP-10611ETH_IntCal20
-5149.5	0	DISP-10611ETH_IntCal20
-5148.5	0	DISP-10611ETH_IntCal20
-5147.5	0	DISP-10611ETH_IntCal20
-5146.5	0	DISP-10611ETH_IntCal20
-5145.5	0	DISP-10611ETH_IntCal20
-5144.5	0	DISP-10611ETH_IntCal20
-5143.5	0	DISP-10611ETH_IntCal20
-5142.5	0	DISP-10611ETH_IntCal20
-5141.5	0	DISP-10611ETH_IntCal20
-5140.5	0	DISP-10611ETH_IntCal20
-5139.5	0	DISP-10611ETH_IntCal20
-5138.5	0	DISP-10611ETH_IntCal20
-5137.5	0	DISP-10611ETH_IntCal20
-5136.5	0	DISP-10611ETH_IntCal20
-5135.5	0	DISP-10611ETH_IntCal20
-5134.5	0	DISP-10611ETH_IntCal20
-5133.5	0	DISP-10611ETH_IntCal20
-5132.5	0	DISP-10611ETH_IntCal20
-5131.5	0	DISP-10611ETH_IntCal20
-5130.5	0	DISP-10611ETH_IntCal20
-5129.5	0	DISP-10611ETH_IntCal20
-5128.5	0	DISP-10611ETH_IntCal20
-5127.5	0	DISP-10611ETH_IntCal20
-5126.5	0	DISP-10611ETH_IntCal20
-5125.5	0	DISP-10611ETH_IntCal20
-5124.5	0	DISP-10611ETH_IntCal20
-5123.5	0	DISP-10611ETH_IntCal20
-5122.5	0	DISP-10611ETH_IntCal20
-5121.5	0	DISP-10611ETH_IntCal20
-5120.5	0	DISP-10611ETH_IntCal20
-5119.5	0	DISP-10611ETH_IntCal20
-5118.5	0	DISP-10611ETH_IntCal20
-5117.5	0	DISP-10611ETH_IntCal20
-5116.5	0	DISP-10611ETH_IntCal20
-5115.5	0	DISP-10611ETH_IntCal20
-5114.5	0	DISP-10611ETH_IntCal20
-5113.5	0	DISP-10611ETH_IntCal20
-5112.5	0	DISP-10611ETH_IntCal20
-5111.5	0	DISP-10611ETH_IntCal20
-5110.5	0	DISP-10611ETH_IntCal20
-5109.5	0	DISP-10611ETH_IntCal20
-5108.5	0	DISP-10611ETH_IntCal20
-5107.5	0	DISP-10611ETH_IntCal20
-5106.5	0	DISP-10611ETH_IntCal20
-5105.5	0	DISP-10611ETH_IntCal20
-5104.5	0	DISP-10611ETH_IntCal20
-5103.5	0	DISP-10611ETH_IntCal20
-5102.5	0	DISP-10611ETH_IntCal20
-5101.5	0	DISP-10611ETH_IntCal20
-5100.5	0	DISP-10611ETH_IntCal20
-5099.5	0	DISP-10611ETH_IntCal20
-5098.5	0	DISP-10611ETH_IntCal20
-5097.5	0	DISP-10611ETH_IntCal20
-5096.5	0	DISP-10611ETH_IntCal20
-5095.5	0	DISP-10611ETH_IntCal20
-5094.5	0	DISP-10611ETH_IntCal20
-5093.5	0	DISP-10611ETH_IntCal20
-5092.5	0	DISP-10611ETH_IntCal20
-5091.5	0	DISP-10611ETH_IntCal20
-5090.5	0	DISP-10611ETH_IntCal20
-5089.5	0	DISP-10611ETH_IntCal20
-5088.5	0	DISP-10611ETH_IntCal20
-5087.5	0	DISP-10611ETH_IntCal20
-5086.5	0	DISP-10611ETH_IntCal20
-5085.5	0	DISP-10611ETH_IntCal20
-5084.5	0	DISP-10611ETH_IntCal20
-5083.5	0	DISP-10611ETH_IntCal20
-5082.5	0	DISP-10611ETH_IntCal20
-5081.5	0	DISP-10611ETH_IntCal20
-5080.5	0	DISP-10611ETH_IntCal20
-5079.5	0	DISP-10611ETH_IntCal20
-5078.5	0	DISP-10611ETH_IntCal20
-5077.5	0	DISP-10611ETH_IntCal20
-5076.5	0	DISP-10611ETH_IntCal20
-5075.5	0	DISP-10611ETH_IntCal20
-5074.5	0	DISP-10611ETH_IntCal20
-5073.5	0	DISP-10611ETH_IntCal20
-5072.5	0	DISP-10611ETH_IntCal20
-5071.5	0	DISP-10611ETH_IntCal20
-5070.5	0	DISP-10611ETH_IntCal20
-5069.5	0	DISP-10611ETH_IntCal20
-5068.5	0	DISP-10611ETH_IntCal20
-5067.5	0	DISP-10611ETH_IntCal20
-5066.5	0	DISP-10611ETH_IntCal20
-5065.5	0	DISP-10611ETH_IntCal20
-5064.5	0	DISP-10611ETH_IntCal20
-5063.5	0	DISP-10611ETH_IntCal20
-5062.5	0	DISP-10611ETH_IntCal20
-5061.5	0	DISP-10611ETH_IntCal20
-5060.5	0	DISP-10611ETH_IntCal20
-5059.5	0	DISP-10611ETH_IntCal20
-5058.5	0	DISP-10611ETH_IntCal20
-5057.5	0	DISP-10611ETH_IntCal20
-5056.5	0	DISP-10611ETH_IntCal20
-5055.5	2.04e-07	DISP-10611ETH_IntCal20
-5054.5	2.04e-07	DISP-10611ETH_IntCal20
-5053.5	2.04e-07	DISP-10611ETH_IntCal20
-5052.5	4.09e-07	DISP-10611ETH_IntCal20
-5051.5	4.09e-07	DISP-10611ETH_IntCal20
-5050.5	4.09e-07	DISP-10611ETH_IntCal20
-5049.5	6.14e-07	DISP-10611ETH_IntCal20
-5048.5	8.18e-07	DISP-10611ETH_IntCal20
-5047.5	1.43e-06	DISP-10611ETH_IntCal20
-5046.5	2.86e-06	DISP-10611ETH_IntCal20
-5045.5	5.32e-06	DISP-10611ETH_IntCal20
-5044.5	9.2e-06	DISP-10611ETH_IntCal20
-5043.5	1.31e-05	DISP-10611ETH_IntCal20
-5042.5	1.31e-05	DISP-10611ETH_IntCal20
-5041.5	9e-06	DISP-10611ETH_IntCal20
-5040.5	4.5e-06	DISP-10611ETH_IntCal20
-5039.5	1.64e-06	DISP-10611ETH_IntCal20
-5038.5	6.14e-07	DISP-10611ETH_IntCal20
-5037.5	2.04e-07	DISP-10611ETH_IntCal20
-5036.5	0	DISP-10611ETH_IntCal20
-5035.5	0	DISP-10611ETH_IntCal20
-5156.5	0	DISP-10611ETH_IntCal20plus
-5155.5	0	DISP-10611ETH_IntCal20plus
-5154.5	0	DISP-10611ETH_IntCal20plus
-5153.5	1	DISP-10611ETH_IntCal20plus
-5152.5	0	DISP-10611ETH_IntCal20plus
-5151.5	0	DISP-10611ETH_IntCal20plus
-5150.5	0	DISP-10611ETH_IntCal20plus
-5242.5	0	DISP-10070_IntCal20plus
-5241.5	0	DISP-10070_IntCal20plus
-5240.5	0	DISP-10070_IntCal20plus
-5239.5	0.0019657	DISP-10070_IntCal20plus
-5238.5	0.9978	DISP-10070_IntCal20plus
-5237.5	6.885e-05	DISP-10070_IntCal20plus
-5236.5	0	DISP-10070_IntCal20plus
-5235.5	0	DISP-10070_IntCal20plus
-5234.5	0	DISP-10070_IntCal20plus
-5233.5	0	DISP-10070_IntCal20plus
-5232.5	0	DISP-10070_IntCal20plus
-5231.5	0	DISP-10070_IntCal20plus
-5230.5	0	DISP-10070_IntCal20plus
-5229.5	0	DISP-10070_IntCal20plus
-5228.5	0	DISP-10070_IntCal20plus
-5227.5	0	DISP-10070_IntCal20plus
-5226.5	0	DISP-10070_IntCal20plus
-5225.5	0	DISP-10070_IntCal20plus
-5224.5	0	DISP-10070_IntCal20plus
-5223.5	0	DISP-10070_IntCal20plus
-5222.5	0	DISP-10070_IntCal20plus
-5221.5	0	DISP-10070_IntCal20plus
-5220.5	0	DISP-10070_IntCal20plus
-5219.5	0	DISP-10070_IntCal20plus
-5218.5	0	DISP-10070_IntCal20plus
-5217.5	0	DISP-10070_IntCal20plus
-5216.5	0	DISP-10070_IntCal20plus
-5215.5	0	DISP-10070_IntCal20plus
-5214.5	0	DISP-10070_IntCal20plus
-5213.5	0	DISP-10070_IntCal20plus
-5212.5	0	DISP-10070_IntCal20plus
-5211.5	0	DISP-10070_IntCal20plus
-5210.5	0	DISP-10070_IntCal20plus
-5209.5	0	DISP-10070_IntCal20plus
-5208.5	0	DISP-10070_IntCal20plus
-5207.5	0	DISP-10070_IntCal20plus
-5206.5	0	DISP-10070_IntCal20plus
-5205.5	0	DISP-10070_IntCal20plus
-5204.5	0	DISP-10070_IntCal20plus
-5203.5	0	DISP-10070_IntCal20plus
-5202.5	0	DISP-10070_IntCal20plus
-5201.5	0	DISP-10070_IntCal20plus
-5200.5	0	DISP-10070_IntCal20plus
-5199.5	0	DISP-10070_IntCal20plus
-5198.5	0	DISP-10070_IntCal20plus
-5197.5	0	DISP-10070_IntCal20plus
-5196.5	0	DISP-10070_IntCal20plus
-5195.5	0	DISP-10070_IntCal20plus
-5194.5	0	DISP-10070_IntCal20plus
-5193.5	0	DISP-10070_IntCal20plus
-5192.5	0	DISP-10070_IntCal20plus
-5191.5	1.1974e-05	DISP-10070_IntCal20plus
-5190.5	0.00010178	DISP-10070_IntCal20plus
-5189.5	1.5965e-05	DISP-10070_IntCal20plus
-5188.5	9.98e-07	DISP-10070_IntCal20plus
-5187.5	0	DISP-10070_IntCal20plus
-5186.5	0	DISP-10070_IntCal20plus
-5277.5	0	DISP-10070_IntCal20
-5276.5	0	DISP-10070_IntCal20
-5275.5	2.56e-07	DISP-10070_IntCal20
-5274.5	7.68e-07	DISP-10070_IntCal20
-5273.5	1.5354e-06	DISP-10070_IntCal20
-5272.5	3.0707e-06	DISP-10070_IntCal20
-5271.5	5.374e-06	DISP-10070_IntCal20
-5270.5	8.7e-06	DISP-10070_IntCal20
-5269.5	1.2795e-05	DISP-10070_IntCal20
-5268.5	1.7401e-05	DISP-10070_IntCal20
-5267.5	2.2519e-05	DISP-10070_IntCal20
-5266.5	2.7381e-05	DISP-10070_IntCal20
-5265.5	3.199e-05	DISP-10070_IntCal20
-5264.5	3.557e-05	DISP-10070_IntCal20
-5263.5	3.838e-05	DISP-10070_IntCal20
-5262.5	4.094e-05	DISP-10070_IntCal20
-5261.5	4.35e-05	DISP-10070_IntCal20
-5260.5	4.632e-05	DISP-10070_IntCal20
-5259.5	4.888e-05	DISP-10070_IntCal20
-5258.5	4.964e-05	DISP-10070_IntCal20
-5257.5	4.708e-05	DISP-10070_IntCal20
-5256.5	4.145e-05	DISP-10070_IntCal20
-5255.5	3.378e-05	DISP-10070_IntCal20
-5254.5	2.6101e-05	DISP-10070_IntCal20
-5253.5	1.868e-05	DISP-10070_IntCal20
-5252.5	1.2539e-05	DISP-10070_IntCal20
-5251.5	7.933e-06	DISP-10070_IntCal20
-5250.5	4.606e-06	DISP-10070_IntCal20
-5249.5	2.5589e-06	DISP-10070_IntCal20
-5248.5	1.2795e-06	DISP-10070_IntCal20
-5247.5	7.68e-07	DISP-10070_IntCal20
-5246.5	2.56e-07	DISP-10070_IntCal20
-5245.5	2.56e-07	DISP-10070_IntCal20
-5244.5	0	DISP-10070_IntCal20
-5243.5	0	DISP-10070_IntCal20
-5242.5	0	DISP-10070_IntCal20
-5241.5	0	DISP-10070_IntCal20
-5240.5	0	DISP-10070_IntCal20
-5239.5	0	DISP-10070_IntCal20
-5238.5	0	DISP-10070_IntCal20
-5237.5	0	DISP-10070_IntCal20
-5236.5	0	DISP-10070_IntCal20
-5235.5	0	DISP-10070_IntCal20
-5234.5	0	DISP-10070_IntCal20
-5233.5	0	DISP-10070_IntCal20
-5232.5	0	DISP-10070_IntCal20
-5231.5	0	DISP-10070_IntCal20
-5230.5	0	DISP-10070_IntCal20
-5229.5	0	DISP-10070_IntCal20
-5228.5	0	DISP-10070_IntCal20
-5227.5	0	DISP-10070_IntCal20
-5226.5	0	DISP-10070_IntCal20
-5225.5	0	DISP-10070_IntCal20
-5224.5	0	DISP-10070_IntCal20
-5223.5	0	DISP-10070_IntCal20
-5222.5	0	DISP-10070_IntCal20
-5221.5	0	DISP-10070_IntCal20
-5220.5	0	DISP-10070_IntCal20
-5219.5	0	DISP-10070_IntCal20
-5218.5	0	DISP-10070_IntCal20
-5217.5	0	DISP-10070_IntCal20
-5216.5	0	DISP-10070_IntCal20
-5215.5	0	DISP-10070_IntCal20
-5214.5	0	DISP-10070_IntCal20
-5213.5	0	DISP-10070_IntCal20
-5212.5	0	DISP-10070_IntCal20
-5211.5	0	DISP-10070_IntCal20
-5210.5	0	DISP-10070_IntCal20
-5209.5	0	DISP-10070_IntCal20
-5208.5	0	DISP-10070_IntCal20
-5207.5	0	DISP-10070_IntCal20
-5206.5	0	DISP-10070_IntCal20
-5205.5	0	DISP-10070_IntCal20
-5204.5	0	DISP-10070_IntCal20
-5203.5	0	DISP-10070_IntCal20
-5202.5	0	DISP-10070_IntCal20
-5201.5	2.56e-07	DISP-10070_IntCal20
-5200.5	1.7913e-06	DISP-10070_IntCal20
-5199.5	1.6377e-05	DISP-10070_IntCal20
-5198.5	0.00012667	DISP-10070_IntCal20
-5197.5	0.0008311	DISP-10070_IntCal20
-5196.5	0.004498	DISP-10070_IntCal20
-5195.5	0.019472	DISP-10070_IntCal20
-5194.5	0.06445	DISP-10070_IntCal20
-5193.5	0.15412	DISP-10070_IntCal20
-5192.5	0.24839	DISP-10070_IntCal20
-5191.5	0.25589	DISP-10070_IntCal20
-5190.5	0.16536	DISP-10070_IntCal20
-5189.5	0.06647	DISP-10070_IntCal20
-5188.5	0.016566	DISP-10070_IntCal20
-5187.5	0.0025582	DISP-10070_IntCal20
-5186.5	0.00025692	DISP-10070_IntCal20
-5185.5	1.8168e-05	DISP-10070_IntCal20
-5184.5	1.0236e-06	DISP-10070_IntCal20
-5183.5	0	DISP-10070_IntCal20
-5182.5	0	DISP-10070_IntCal20
-5181.5	0	DISP-10070_IntCal20
-5180.5	0	DISP-10070_IntCal20
-5179.5	0	DISP-10070_IntCal20
-5178.5	0	DISP-10070_IntCal20
-5177.5	0	DISP-10070_IntCal20
-5176.5	0	DISP-10070_IntCal20
-5175.5	0	DISP-10070_IntCal20
-5174.5	0	DISP-10070_IntCal20
-5173.5	0	DISP-10070_IntCal20
-5172.5	0	DISP-10070_IntCal20
-5171.5	0	DISP-10070_IntCal20
-5170.5	0	DISP-10070_IntCal20
-5169.5	0	DISP-10070_IntCal20
-5168.5	0	DISP-10070_IntCal20
-5167.5	0	DISP-10070_IntCal20
-5166.5	0	DISP-10070_IntCal20
-5165.5	0	DISP-10070_IntCal20
-5164.5	0	DISP-10070_IntCal20
-5163.5	0	DISP-10070_IntCal20
-5162.5	0	DISP-10070_IntCal20
-5161.5	0	DISP-10070_IntCal20
-5160.5	0	DISP-10070_IntCal20
-5159.5	0	DISP-10070_IntCal20
-5158.5	0	DISP-10070_IntCal20
-5157.5	0	DISP-10070_IntCal20
-5156.5	0	DISP-10070_IntCal20
-5155.5	0	DISP-10070_IntCal20
-5154.5	0	DISP-10070_IntCal20
-5153.5	0	DISP-10070_IntCal20
-5152.5	0	DISP-10070_IntCal20
-5151.5	0	DISP-10070_IntCal20
-5150.5	0	DISP-10070_IntCal20
-5149.5	0	DISP-10070_IntCal20
-5148.5	0	DISP-10070_IntCal20
-5147.5	0	DISP-10070_IntCal20
-5146.5	0	DISP-10070_IntCal20
-5145.5	0	DISP-10070_IntCal20
-5144.5	0	DISP-10070_IntCal20
-5143.5	0	DISP-10070_IntCal20
-5142.5	2.56e-07	DISP-10070_IntCal20
-5141.5	2.56e-07	DISP-10070_IntCal20
-5140.5	5.12e-07	DISP-10070_IntCal20
-5139.5	1.0236e-06	DISP-10070_IntCal20
-5138.5	1.2795e-06	DISP-10070_IntCal20
-5137.5	2.0472e-06	DISP-10070_IntCal20
-5136.5	2.5589e-06	DISP-10070_IntCal20
-5135.5	3.327e-06	DISP-10070_IntCal20
-5134.5	4.35e-06	DISP-10070_IntCal20
-5133.5	5.63e-06	DISP-10070_IntCal20
-5132.5	6.909e-06	DISP-10070_IntCal20
-5131.5	8.445e-06	DISP-10070_IntCal20
-5130.5	9.98e-06	DISP-10070_IntCal20
-5129.5	1.1259e-05	DISP-10070_IntCal20
-5128.5	1.2027e-05	DISP-10070_IntCal20
-5127.5	1.2283e-05	DISP-10070_IntCal20
-5126.5	1.1771e-05	DISP-10070_IntCal20
-5125.5	1.0748e-05	DISP-10070_IntCal20
-5124.5	9.724e-06	DISP-10070_IntCal20
-5123.5	8.7e-06	DISP-10070_IntCal20
-5122.5	8.189e-06	DISP-10070_IntCal20
-5121.5	7.933e-06	DISP-10070_IntCal20
-5120.5	8.189e-06	DISP-10070_IntCal20
-5119.5	8.7e-06	DISP-10070_IntCal20
-5118.5	9.468e-06	DISP-10070_IntCal20
-5117.5	1.0492e-05	DISP-10070_IntCal20
-5116.5	1.1771e-05	DISP-10070_IntCal20
-5115.5	1.2795e-05	DISP-10070_IntCal20
-5114.5	1.3562e-05	DISP-10070_IntCal20
-5113.5	1.4074e-05	DISP-10070_IntCal20
-5112.5	1.4074e-05	DISP-10070_IntCal20
-5111.5	1.3562e-05	DISP-10070_IntCal20
-5110.5	1.2795e-05	DISP-10070_IntCal20
-5109.5	1.1771e-05	DISP-10070_IntCal20
-5108.5	1.0236e-05	DISP-10070_IntCal20
-5107.5	8.445e-06	DISP-10070_IntCal20
-5106.5	6.653e-06	DISP-10070_IntCal20
-5105.5	5.118e-06	DISP-10070_IntCal20
-5104.5	3.838e-06	DISP-10070_IntCal20
-5103.5	3.0707e-06	DISP-10070_IntCal20
-5102.5	2.303e-06	DISP-10070_IntCal20
-5101.5	1.7913e-06	DISP-10070_IntCal20
-5100.5	1.2795e-06	DISP-10070_IntCal20
-5099.5	1.0236e-06	DISP-10070_IntCal20
-5098.5	7.68e-07	DISP-10070_IntCal20
-5097.5	5.12e-07	DISP-10070_IntCal20
-5096.5	2.56e-07	DISP-10070_IntCal20
-5095.5	2.56e-07	DISP-10070_IntCal20
-5094.5	2.56e-07	DISP-10070_IntCal20
-5093.5	0	DISP-10070_IntCal20
-5092.5	0	DISP-10070_IntCal20
-5091.5	0	DISP-10070_IntCal20
-5090.5	0	DISP-10070_IntCal20
-5089.5	0	DISP-10070_IntCal20
-5088.5	0	DISP-10070_IntCal20
-5087.5	0	DISP-10070_IntCal20
-5086.5	0	DISP-10070_IntCal20
-5085.5	0	DISP-10070_IntCal20
-5084.5	0	DISP-10070_IntCal20
-5083.5	0	DISP-10070_IntCal20
-5082.5	0	DISP-10070_IntCal20
-5081.5	0	DISP-10070_IntCal20
-5080.5	0	DISP-10070_IntCal20
-5079.5	0	DISP-10070_IntCal20
-5078.5	0	DISP-10070_IntCal20
-5077.5	0	DISP-10070_IntCal20
-5076.5	0	DISP-10070_IntCal20
-5075.5	0	DISP-10070_IntCal20
-5074.5	0	DISP-10070_IntCal20
-5073.5	0	DISP-10070_IntCal20
-5072.5	0	DISP-10070_IntCal20
-5071.5	2.56e-07	DISP-10070_IntCal20
-5070.5	2.56e-07	DISP-10070_IntCal20
-5069.5	2.56e-07	DISP-10070_IntCal20
-5068.5	2.56e-07	DISP-10070_IntCal20
-5067.5	5.12e-07	DISP-10070_IntCal20
-5066.5	5.12e-07	DISP-10070_IntCal20
-5065.5	7.68e-07	DISP-10070_IntCal20
-5064.5	7.68e-07	DISP-10070_IntCal20
-5063.5	1.0236e-06	DISP-10070_IntCal20
-5062.5	1.0236e-06	DISP-10070_IntCal20
-5061.5	1.0236e-06	DISP-10070_IntCal20
-5060.5	7.68e-07	DISP-10070_IntCal20
-5059.5	7.68e-07	DISP-10070_IntCal20
-5058.5	5.12e-07	DISP-10070_IntCal20
-5057.5	5.12e-07	DISP-10070_IntCal20
-5056.5	2.56e-07	DISP-10070_IntCal20
-5055.5	2.56e-07	DISP-10070_IntCal20
-5054.5	2.56e-07	DISP-10070_IntCal20
-5053.5	0	DISP-10070_IntCal20
-5184.5	0	DISP_10206LARA_IntCal20
-5183.5	0	DISP_10206LARA_IntCal20
-5182.5	1.5155e-07	DISP_10206LARA_IntCal20
-5181.5	4.547e-07	DISP_10206LARA_IntCal20
-5180.5	2.2733e-06	DISP_10206LARA_IntCal20
-5179.5	8.79e-06	DISP_10206LARA_IntCal20
-5178.5	3.031e-05	DISP_10206LARA_IntCal20
-5177.5	9.26e-05	DISP_10206LARA_IntCal20
-5176.5	0.000254	DISP_10206LARA_IntCal20
-5175.5	0.0006414	DISP_10206LARA_IntCal20
-5174.5	0.0015299	DISP_10206LARA_IntCal20
-5173.5	0.003479	DISP_10206LARA_IntCal20
-5172.5	0.007414	DISP_10206LARA_IntCal20
-5171.5	0.014758	DISP_10206LARA_IntCal20
-5170.5	0.027398	DISP_10206LARA_IntCal20
-5169.5	0.04701	DISP_10206LARA_IntCal20
-5168.5	0.074	DISP_10206LARA_IntCal20
-5167.5	0.10604	DISP_10206LARA_IntCal20
-5166.5	0.13597	DISP_10206LARA_IntCal20
-5165.5	0.15155	DISP_10206LARA_IntCal20
-5164.5	0.14315	DISP_10206LARA_IntCal20
-5163.5	0.11374	DISP_10206LARA_IntCal20
-5162.5	0.07793	DISP_10206LARA_IntCal20
-5161.5	0.04743	DISP_10206LARA_IntCal20
-5160.5	0.025847	DISP_10206LARA_IntCal20
-5159.5	0.012711	DISP_10206LARA_IntCal20
-5158.5	0.005632	DISP_10206LARA_IntCal20
-5157.5	0.0022349	DISP_10206LARA_IntCal20
-5156.5	0.0007926	DISP_10206LARA_IntCal20
-5155.5	0.00024991	DISP_10206LARA_IntCal20
-5154.5	6.987e-05	DISP_10206LARA_IntCal20
-5153.5	1.7277e-05	DISP_10206LARA_IntCal20
-5152.5	3.789e-06	DISP_10206LARA_IntCal20
-5151.5	7.578e-07	DISP_10206LARA_IntCal20
-5150.5	1.5155e-07	DISP_10206LARA_IntCal20
-5149.5	0	DISP_10206LARA_IntCal20
-5148.5	0	DISP_10206LARA_IntCal20
-5155.5	0	DISP_10206LARA_IntCal20plus
-5154.5	0	DISP_10206LARA_IntCal20plus
-5153.5	0	DISP_10206LARA_IntCal20plus
-5152.5	1.8918e-05	DISP_10206LARA_IntCal20plus
-5151.5	0.9957	DISP_10206LARA_IntCal20plus
-5150.5	0.004306	DISP_10206LARA_IntCal20plus
-5149.5	0	DISP_10206LARA_IntCal20plus
-5148.5	0	DISP_10206LARA_IntCal20plus
-5147.5	0	DISP_10206LARA_IntCal20plus
-5282.5	0	DISP-10063_IntCal20
-5281.5	0	DISP-10063_IntCal20
-5280.5	2.7004e-07	DISP-10063_IntCal20
-5279.5	1.3502e-06	DISP-10063_IntCal20
-5278.5	5.401e-06	DISP-10063_IntCal20
-5277.5	1.6473e-05	DISP-10063_IntCal20
-5276.5	3.781e-05	DISP-10063_IntCal20
-5275.5	6.697e-05	DISP-10063_IntCal20
-5274.5	9.533e-05	DISP-10063_IntCal20
-5273.5	0.00011774	DISP-10063_IntCal20
-5272.5	0.00013394	DISP-10063_IntCal20
-5271.5	0.00014474	DISP-10063_IntCal20
-5270.5	0.00014825	DISP-10063_IntCal20
-5269.5	0.00014312	DISP-10063_IntCal20
-5268.5	0.00013151	DISP-10063_IntCal20
-5267.5	0.00011801	DISP-10063_IntCal20
-5266.5	0.00010397	DISP-10063_IntCal20
-5265.5	8.992e-05	DISP-10063_IntCal20
-5264.5	7.75e-05	DISP-10063_IntCal20
-5263.5	6.778e-05	DISP-10063_IntCal20
-5262.5	6.103e-05	DISP-10063_IntCal20
-5261.5	5.833e-05	DISP-10063_IntCal20
-5260.5	5.968e-05	DISP-10063_IntCal20
-5259.5	6.535e-05	DISP-10063_IntCal20
-5258.5	7.453e-05	DISP-10063_IntCal20
-5257.5	8.695e-05	DISP-10063_IntCal20
-5256.5	0.00010127	DISP-10063_IntCal20
-5255.5	0.00011612	DISP-10063_IntCal20
-5254.5	0.00012962	DISP-10063_IntCal20
-5253.5	0.00013799	DISP-10063_IntCal20
-5252.5	0.00013961	DISP-10063_IntCal20
-5251.5	0.00013232	DISP-10063_IntCal20
-5250.5	0.00011666	DISP-10063_IntCal20
-5249.5	9.641e-05	DISP-10063_IntCal20
-5248.5	7.642e-05	DISP-10063_IntCal20
-5247.5	6.049e-05	DISP-10063_IntCal20
-5246.5	4.915e-05	DISP-10063_IntCal20
-5245.5	4.132e-05	DISP-10063_IntCal20
-5244.5	3.538e-05	DISP-10063_IntCal20
-5243.5	3.0515e-05	DISP-10063_IntCal20
-5242.5	2.6194e-05	DISP-10063_IntCal20
-5241.5	2.1873e-05	DISP-10063_IntCal20
-5240.5	1.7553e-05	DISP-10063_IntCal20
-5239.5	1.3502e-05	DISP-10063_IntCal20
-5238.5	1.0262e-05	DISP-10063_IntCal20
-5237.5	7.831e-06	DISP-10063_IntCal20
-5236.5	6.211e-06	DISP-10063_IntCal20
-5235.5	5.131e-06	DISP-10063_IntCal20
-5234.5	4.591e-06	DISP-10063_IntCal20
-5233.5	4.051e-06	DISP-10063_IntCal20
-5232.5	3.511e-06	DISP-10063_IntCal20
-5231.5	2.9705e-06	DISP-10063_IntCal20
-5230.5	2.4304e-06	DISP-10063_IntCal20
-5229.5	2.1603e-06	DISP-10063_IntCal20
-5228.5	1.8903e-06	DISP-10063_IntCal20
-5227.5	1.6203e-06	DISP-10063_IntCal20
-5226.5	1.0802e-06	DISP-10063_IntCal20
-5225.5	8.101e-07	DISP-10063_IntCal20
-5224.5	5.401e-07	DISP-10063_IntCal20
-5223.5	2.7004e-07	DISP-10063_IntCal20
-5222.5	2.7004e-07	DISP-10063_IntCal20
-5221.5	0	DISP-10063_IntCal20
-5220.5	0	DISP-10063_IntCal20
-5219.5	0	DISP-10063_IntCal20
-5218.5	0	DISP-10063_IntCal20
-5217.5	0	DISP-10063_IntCal20
-5216.5	0	DISP-10063_IntCal20
-5215.5	0	DISP-10063_IntCal20
-5214.5	0	DISP-10063_IntCal20
-5213.5	0	DISP-10063_IntCal20
-5212.5	0	DISP-10063_IntCal20
-5211.5	0	DISP-10063_IntCal20
-5210.5	0	DISP-10063_IntCal20
-5209.5	0	DISP-10063_IntCal20
-5208.5	0	DISP-10063_IntCal20
-5207.5	0	DISP-10063_IntCal20
-5206.5	0	DISP-10063_IntCal20
-5205.5	0	DISP-10063_IntCal20
-5204.5	5.401e-07	DISP-10063_IntCal20
-5203.5	2.7004e-06	DISP-10063_IntCal20
-5202.5	1.5122e-05	DISP-10063_IntCal20
-5201.5	8.02e-05	DISP-10063_IntCal20
-5200.5	0.0003867	DISP-10063_IntCal20
-5199.5	0.001704	DISP-10063_IntCal20
-5198.5	0.006762	DISP-10063_IntCal20
-5197.5	0.023248	DISP-10063_IntCal20
-5196.5	0.06628	DISP-10063_IntCal20
-5195.5	0.14879	DISP-10063_IntCal20
-5194.5	0.24632	DISP-10063_IntCal20
-5193.5	0.27004	DISP-10063_IntCal20
-5192.5	0.16944	DISP-10063_IntCal20
-5191.5	0.05441	DISP-10063_IntCal20
-5190.5	0.008517	DISP-10063_IntCal20
-5189.5	0.0006708	DISP-10063_IntCal20
-5188.5	2.8625e-05	DISP-10063_IntCal20
-5187.5	8.101e-07	DISP-10063_IntCal20
-5186.5	0	DISP-10063_IntCal20
-5185.5	0	DISP-10063_IntCal20
-5184.5	0	DISP-10063_IntCal20
-5275.5	0	DISP-10063_IntCal20plus
-5274.5	0	DISP-10063_IntCal20plus
-5273.5	0	DISP-10063_IntCal20plus
-5272.5	2.9862e-06	DISP-10063_IntCal20plus
-5271.5	0	DISP-10063_IntCal20plus
-5270.5	0	DISP-10063_IntCal20plus
-5269.5	0	DISP-10063_IntCal20plus
-5268.5	0	DISP-10063_IntCal20plus
-5267.5	0	DISP-10063_IntCal20plus
-5266.5	0	DISP-10063_IntCal20plus
-5265.5	0	DISP-10063_IntCal20plus
-5264.5	0	DISP-10063_IntCal20plus
-5263.5	0	DISP-10063_IntCal20plus
-5262.5	0	DISP-10063_IntCal20plus
-5261.5	0	DISP-10063_IntCal20plus
-5260.5	0	DISP-10063_IntCal20plus
-5259.5	0	DISP-10063_IntCal20plus
-5258.5	0	DISP-10063_IntCal20plus
-5257.5	0	DISP-10063_IntCal20plus
-5256.5	0	DISP-10063_IntCal20plus
-5255.5	0	DISP-10063_IntCal20plus
-5254.5	0	DISP-10063_IntCal20plus
-5253.5	0	DISP-10063_IntCal20plus
-5252.5	0	DISP-10063_IntCal20plus
-5251.5	0	DISP-10063_IntCal20plus
-5250.5	0	DISP-10063_IntCal20plus
-5249.5	0	DISP-10063_IntCal20plus
-5248.5	0	DISP-10063_IntCal20plus
-5247.5	0	DISP-10063_IntCal20plus
-5246.5	0	DISP-10063_IntCal20plus
-5245.5	0	DISP-10063_IntCal20plus
-5244.5	0	DISP-10063_IntCal20plus
-5243.5	0	DISP-10063_IntCal20plus
-5242.5	0	DISP-10063_IntCal20plus
-5241.5	0	DISP-10063_IntCal20plus
-5240.5	0	DISP-10063_IntCal20plus
-5239.5	1.9908e-06	DISP-10063_IntCal20plus
-5238.5	0.9954	DISP-10063_IntCal20plus
-5237.5	0	DISP-10063_IntCal20plus
-5236.5	0	DISP-10063_IntCal20plus
-5235.5	0	DISP-10063_IntCal20plus
-5234.5	0	DISP-10063_IntCal20plus
-5233.5	0	DISP-10063_IntCal20plus
-5232.5	0	DISP-10063_IntCal20plus
-5231.5	0	DISP-10063_IntCal20plus
-5230.5	0	DISP-10063_IntCal20plus
-5229.5	0	DISP-10063_IntCal20plus
-5228.5	0	DISP-10063_IntCal20plus
-5227.5	0	DISP-10063_IntCal20plus
-5226.5	0	DISP-10063_IntCal20plus
-5225.5	0	DISP-10063_IntCal20plus
-5224.5	0	DISP-10063_IntCal20plus
-5223.5	0	DISP-10063_IntCal20plus
-5222.5	0	DISP-10063_IntCal20plus
-5221.5	0	DISP-10063_IntCal20plus
-5220.5	0	DISP-10063_IntCal20plus
-5219.5	0	DISP-10063_IntCal20plus
-5218.5	0	DISP-10063_IntCal20plus
-5217.5	0	DISP-10063_IntCal20plus
-5216.5	0	DISP-10063_IntCal20plus
-5215.5	0	DISP-10063_IntCal20plus
-5214.5	0	DISP-10063_IntCal20plus
-5213.5	0	DISP-10063_IntCal20plus
-5212.5	0	DISP-10063_IntCal20plus
-5211.5	0	DISP-10063_IntCal20plus
-5210.5	0	DISP-10063_IntCal20plus
-5209.5	0	DISP-10063_IntCal20plus
-5208.5	0	DISP-10063_IntCal20plus
-5207.5	0	DISP-10063_IntCal20plus
-5206.5	0	DISP-10063_IntCal20plus
-5205.5	0	DISP-10063_IntCal20plus
-5204.5	0	DISP-10063_IntCal20plus
-5203.5	0	DISP-10063_IntCal20plus
-5202.5	0	DISP-10063_IntCal20plus
-5201.5	0	DISP-10063_IntCal20plus
-5200.5	0	DISP-10063_IntCal20plus
-5199.5	0	DISP-10063_IntCal20plus
-5198.5	0	DISP-10063_IntCal20plus
-5197.5	0	DISP-10063_IntCal20plus
-5196.5	0	DISP-10063_IntCal20plus
-5195.5	0	DISP-10063_IntCal20plus
-5194.5	0	DISP-10063_IntCal20plus
-5193.5	0	DISP-10063_IntCal20plus
-5192.5	5.972e-06	DISP-10063_IntCal20plus
-5191.5	0.0003613	DISP-10063_IntCal20plus
-5190.5	0.004166	DISP-10063_IntCal20plus
-5189.5	7.465e-05	DISP-10063_IntCal20plus
-5188.5	0	DISP-10063_IntCal20plus
-5187.5	0	DISP-10063_IntCal20plus
-5186.5	0	DISP-10063_IntCal20plus
